# Supplementary material for: Benchmarking tools for detecting longitudinal differential expression in proteomics data allows establishing a robust reproducibility optimization regression approach
Source: Nat Commun. 2022 Dec 22;13:7877. doi: 10.1038/s41467-022-35564-z (PMC9780321; doi:10.1038/s41467-022-35564-z)
Supplement: Supplementary file 4 — Supplementary Dataset 1 [file 41467_2022_35564_MOESM4_ESM.zip]

Archive with 7 entries (6 files):
- Supplementary Data 1/
- Supplementary Data 1/SemiSimulated_Mix_Datasets_SampleGroups.xlsx
- __MACOSX/Supplementary Data 1/._SemiSimulated_Mix_Datasets_SampleGroups.xlsx
- Supplementary Data 1/SemiSimulated_Spike_In_Data_SampleGroups.xlsx
- __MACOSX/Supplementary Data 1/._SemiSimulated_Spike_In_Data_SampleGroups.xlsx
- Supplementary Data 1/SemiSimulated_Spike_In_Data_Trends.pdf
- __MACOSX/Supplementary Data 1/._SemiSimulated_Spike_In_Data_Trends.pdf
