# Supplementary material for: Benchmarking tools for detecting longitudinal differential expression in proteomics data allows establishing a robust reproducibility optimization regression approach
Source: Nat Commun. 2022 Dec 22;13:7877. doi: 10.1038/s41467-022-35564-z (PMC9780321; doi:10.1038/s41467-022-35564-z)
Supplement: Supplementary file 4 — Supplementary Dataset 1 [file 41467_2022_35564_MOESM4_ESM.zip › Supplementary Data 1/SemiSimulated_Spike_In_Data_SampleGroups.xlsx]

## Sheet: UPS1_Simulated_Trends
Simulated datasets UPS1 Data					Trend combinations for the simulated datasets
	Category	Trend (Sample Fmol)	Notes		Condition1	Condition2
	Stable	2, 2, 2, 2, 2			Stable	Stable
	Stable	4, 4, 4, 4, 4			Stable	Linear
	Stable	10, 10, 10, 10, 10			Stable	LogLike
	Stable	50, 50, 50, 50, 50			Stable	Poly2
	Stable	25, 25, 25, 25, 25	Only in Stable_Stable		Stable	Sigmoid
	Linear	2, 4, 10, 25, 50			Stable	PolyHigher
	Linear	50, 25, 25, 10, 4			Linear	Linear
	Linear	2, 4, 4, 10, 25			Linear	LogLike
	Linear	25, 25, 10, 4, 2			Linear	Poly2
	Linear	4, 4, 10, 25, 50	Only in Linear_Linear		Linear	Sigmoid
	Loglike	2, 10, 25, 25, 25			Linear	PolyHigher
	Loglike	50, 10, 4, 4, 4			LogLike	LogLike
	Loglike	25, 25, 25, 10, 2			LogLike	Poly2
	Loglike	4, 4, 4, 10, 50			LogLike	Sigmoid
	Loglike	4, 10, 50, 50, 50	Only in Loglike_Loglike		LogLike	PolyHigher
	Poly2	2, 4, 10, 4, 2			Poly2	Poly2
	Poly2	50, 25, 10, 25, 50			Poly2	Sigmoid
	Poly2	2, 10, 10, 10, 2			Poly2	PolyHigher
	Poly2	50, 10, 10, 10, 50			Sigmoid	Sigmoid
	Poly2	25, 4, 4, 25, 50	Only in Poly2_Poly2		Sigmoid	PolyHgher
	Sigmoid	2, 4, 4, 25, 25			PolyHigher	PolyHigher
	Sigmoid	50, 25, 25, 4, 4
	Sigmoid	4, 4, 4, 10, 10
	Sigmoid	25, 25, 25, 10, 10
	Sigmoid	50, 50, 50, 25, 25	Only in Sigmoid_Sigmoid
	PolyHigher	2, 10, 2, 25, 50
	PolyHigher	50, 10, 50, 4, 2
	PolyHigher	10, 50, 2, 25, 50
	PolyHigher	25, 4, 50, 10, 4
	PolyHigher	50, 2, 25, 2, 50	Only in PolyHigher_PolyHigher

## Sheet: SGSDS_Simulated_Trends
Simulated datasets SGSDS Data					Trend combinations for the simulated datasets
	Category	Trend (Sample Number)	Notes		Condition1	Condition2
	Stable	1, 1, 1, 1, 1, 1, 1, 1			Stable	Stable
	Stable	3, 3, 3, 3, 3, 3, 3, 3			Stable	LogLike
	Stable	5, 5, 5, 5, 5, 5, 5, 5			Stable	Poly2
	Stable	7, 7, 7, 7, 7, 7, 7, 7			Stable	Sigmoid
	Stable	8, 8, 8, 8, 8, 8, 8, 8	Only in Stable_Stable		Stable	PolyHigher
	Loglike	1, 5, 6, 7, 8, 8, 8, 8			LogLike	LogLike
	Loglike	8, 4, 3, 2, 1, 1, 1, 1			LogLike	Poly2
	Loglike	8, 7, 7, 6, 5, 5, 4, 1			LogLike	Sigmoid
	Loglike	1, 1, 2, 2, 3, 6, 7, 8			LogLike	PolyHigher
	Loglike	2, 4, 5, 6, 8, 8, 8, 8	Only in Loglike_Loglike		Poly2	Poly2
	Poly2	8, 4, 3, 2, 1, 2, 3, 8			Poly2	Sigmoid
	Poly2	1, 5, 6, 7, 8, 7, 5, 1			Poly2	PolyHigher
	Poly2	8, 7, 6, 5, 5, 6, 7, 8			Sigmoid	Sigmoid
	Poly2	1, 2, 3, 4, 4, 3, 2, 1			Sigmoid	PolyHgher
	Poly2	8, 5, 3, 3, 3, 3, 6, 8	Only in Poly2_Poly2		PolyHigher	PolyHigher
	Sigmoid	1, 2, 3, 4, 5, 6, 7, 8
	Sigmoid	8, 7, 6, 5, 4, 3, 2, 1
	Sigmoid	1, 1, 2, 5, 6, 7, 7, 8
	Sigmoid	8, 8, 7, 7, 5, 4, 2, 1
	Sigmoid	4, 4, 4, 4, 4, 5, 5, 5	Only in Sigmoid_Sigmoid
	PolyHigher	1, 2, 3, 4, 1, 4, 5, 6
	PolyHigher	4, 5, 3, 2, 1, 6, 7, 8
	PolyHigher	1, 2, 4, 1, 6, 7, 3, 1
	PolyHigher	8, 7, 6, 5, 1, 5, 3, 2
	PolyHigher	5, 4, 6, 7, 8, 3, 2, 1	Only in PolyHigher_PolyHigher

## Sheet: CPTAC_Simulated_Trends
Simulated datasets CPTAC Data					Trend combinations for the simulated datasets
	Category	Trend (Sample Fmol)	Notes		Condition1	Condition2			"A"=0.25 fmol/μl
	Stable	"A", "A", "A", "A", "A"			Stable	Stable			"B"=0.74 fmol/μl
	Stable	"B", "B", "B", "B", "B"			Stable	Linear			"C"=2.2 fmol/μl
	Stable	"C", "C", "C", "C", "C"			Stable	LogLike			"D"=6.7 fmol/μl
	Stable	"E", "E", "E", "E", "E"			Stable	Poly2			"E"=20 fmol/μl
	Stable	"D", "D", "D", "D", "D"	Only in Stable_Stable		Stable	Sigmoid
	Linear	"A", "B", "C", "D", "E"			Stable	PolyHigher
	Linear	"E", "D", "D", "C", "B"			Linear	Linear
	Linear	"A", "B", "B", "C", "D"			Linear	LogLike
	Linear	"D", "D", "C", "B", "A"			Linear	Poly2
	Linear	"B", "B", "C", "D", "E"	Only in Linear_Linear		Linear	Sigmoid
	Loglike	"A", "C", "D", "D", "D"			Linear	PolyHigher
	Loglike	"E", "C", "B", "B", "B"			LogLike	LogLike
	Loglike	"D", "D", "D", "C", "A"			LogLike	Poly2
	Loglike	"B", "B", "B", "C", "E"			LogLike	Sigmoid
	Loglike	"B", "C", "E", "E", "E"	Only in Loglike_Loglike		LogLike	PolyHigher
	Poly2	"A", "B", "C", "B", "A"			Poly2	Poly2
	Poly2	"E", "D", "C", "D", "E"			Poly2	Sigmoid
	Poly2	"A", "C", "C", "C", "A"			Poly2	PolyHigher
	Poly2	"E", "C", "C", "C", "E"			Sigmoid	Sigmoid
	Poly2	"D", "B", "B", "D", "E"	Only in Poly2_Poly2		Sigmoid	PolyHgher
	Sigmoid	"A", "B", "B", "D", "D"			PolyHigher	PolyHigher
	Sigmoid	"E", "D", "D", "B", "B"
	Sigmoid	"B", "B", "B", "C", "C"
	Sigmoid	"D", "D", "D", "C", "C"
	Sigmoid	"E", "E", "E", "D", "D"	Only in Sigmoid_Sigmoid
	PolyHigher	"A", "C", "A", "D", "E"
	PolyHigher	"E", "C", "E", "B", "A"
	PolyHigher	"C", "E", "A", "D", "E"
	PolyHigher	"D", "B", "E", "C", "B"
	PolyHigher	"E", "A", "D", "A", "E"	Only in PolyHigher_PolyHigher

## Sheet: UPS1_Stable_Stable
	Condition1	Condition2
Trend 1	4, 4, 4, 4, 4	2, 2, 2, 2, 2
Trend 2	10, 10, 10, 10, 10	2, 2, 2, 2, 2
Trend 3	50, 50, 50, 50, 50	2, 2, 2, 2, 2
Trend 4	25, 25, 25, 25, 25	2, 2, 2, 2, 2
Trend 5	10, 10, 10, 10, 10	4, 4, 4, 4, 4
Trend 6	50, 50, 50, 50, 50	4, 4, 4, 4, 4
Trend 7	25, 25, 25, 25, 25	4, 4, 4, 4, 4
Trend 8	50, 50, 50, 50, 50	10, 10, 10, 10, 10
Trend 9	25, 25, 25, 25, 25	10, 10, 10, 10, 10
Trend 10	25, 25, 25, 25, 25	50, 50, 50, 50, 50

## Sheet: UPS1_Stable_Linear
	Condition1	Condition2
Trend 1	2, 2, 2, 2, 2	2, 4, 10, 25, 50
Trend 2	4, 4, 4, 4, 4	2, 4, 10, 25, 50
Trend 3	10, 10, 10, 10, 10	2, 4, 10, 25, 50
Trend 4	50, 50, 50, 50, 50	2, 4, 10, 25, 50
Trend 5	2, 2, 2, 2, 2	50, 25, 25, 10, 4
Trend 6	4, 4, 4, 4, 4	50, 25, 25, 10, 4
Trend 7	10, 10, 10, 10, 10	50, 25, 25, 10, 4
Trend 8	50, 50, 50, 50, 50	50, 25, 25, 10, 4
Trend 9	2, 2, 2, 2, 2	2, 4, 4, 10, 25
Trend 10	4, 4, 4, 4, 4	2, 4, 4, 10, 25
Trend 11	10, 10, 10, 10, 10	2, 4, 4, 10, 25
Trend 12	50, 50, 50, 50, 50	2, 4, 4, 10, 25
Trend 13	2, 2, 2, 2, 2	25, 25, 10, 4, 2
Trend 14	4, 4, 4, 4, 4	25, 25, 10, 4, 2
Trend 15	10, 10, 10, 10, 10	25, 25, 10, 4, 2
Trend 16	50, 50, 50, 50, 50	25, 25, 10, 4, 2

## Sheet: UPS1_Stable_LogLike
	Condition1	Condition2
Trend 1	2, 2, 2, 2, 2	2, 10, 25, 25, 25
Trend 2	4, 4, 4, 4, 4	2, 10, 25, 25, 25
Trend 3	10, 10, 10, 10, 10	2, 10, 25, 25, 25
Trend 4	50, 50, 50, 50, 50	2, 10, 25, 25, 25
Trend 5	2, 2, 2, 2, 2	50, 10, 4, 4, 4
Trend 6	4, 4, 4, 4, 4	50, 10, 4, 4, 4
Trend 7	10, 10, 10, 10, 10	50, 10, 4, 4, 4
Trend 8	50, 50, 50, 50, 50	50, 10, 4, 4, 4
Trend 9	2, 2, 2, 2, 2	25, 25, 25, 10, 2
Trend 10	4, 4, 4, 4, 4	25, 25, 25, 10, 2
Trend 11	10, 10, 10, 10, 10	25, 25, 25, 10, 2
Trend 12	50, 50, 50, 50, 50	25, 25, 25, 10, 2
Trend 13	2, 2, 2, 2, 2	4, 4, 4, 10, 50
Trend 14	4, 4, 4, 4, 4	4, 4, 4, 10, 50
Trend 15	10, 10, 10, 10, 10	4, 4, 4, 10, 50
Trend 16	50, 50, 50, 50, 50	4, 4, 4, 10, 50

## Sheet: UPS1_Stable_Poly2
	Condition1	Condition2
Trend 1	2, 2, 2, 2, 2	2, 4, 10, 4, 2
Trend 2	4, 4, 4, 4, 4	2, 4, 10, 4, 2
Trend 3	10, 10, 10, 10, 10	2, 4, 10, 4, 2
Trend 4	50, 50, 50, 50, 50	2, 4, 10, 4, 2
Trend 5	2, 2, 2, 2, 2	50, 25, 10, 25, 50
Trend 6	4, 4, 4, 4, 4	50, 25, 10, 25, 50
Trend 7	10, 10, 10, 10, 10	50, 25, 10, 25, 50
Trend 8	50, 50, 50, 50, 50	50, 25, 10, 25, 50
Trend 9	2, 2, 2, 2, 2	2, 10, 10, 10, 2
Trend 10	4, 4, 4, 4, 4	2, 10, 10, 10, 2
Trend 11	10, 10, 10, 10, 10	2, 10, 10, 10, 2
Trend 12	50, 50, 50, 50, 50	2, 10, 10, 10, 2
Trend 13	2, 2, 2, 2, 2	50, 10, 10, 10, 50
Trend 14	4, 4, 4, 4, 4	50, 10, 10, 10, 50
Trend 15	10, 10, 10, 10, 10	50, 10, 10, 10, 50
Trend 16	50, 50, 50, 50, 50	50, 10, 10, 10, 50

## Sheet: UPS1_Stable_Sigmoid
	Condition1	Condition2
Trend 1	2, 2, 2, 2, 2	2, 4, 4, 25, 25
Trend 2	4, 4, 4, 4, 4	2, 4, 4, 25, 25
Trend 3	10, 10, 10, 10, 10	2, 4, 4, 25, 25
Trend 4	50, 50, 50, 50, 50	2, 4, 4, 25, 25
Trend 5	2, 2, 2, 2, 2	50, 25, 25, 4, 4
Trend 6	4, 4, 4, 4, 4	50, 25, 25, 4, 4
Trend 7	10, 10, 10, 10, 10	50, 25, 25, 4, 4
Trend 8	50, 50, 50, 50, 50	50, 25, 25, 4, 4
Trend 9	2, 2, 2, 2, 2	4, 4, 4, 10, 10
Trend 10	4, 4, 4, 4, 4	4, 4, 4, 10, 10
Trend 11	10, 10, 10, 10, 10	4, 4, 4, 10, 10
Trend 12	50, 50, 50, 50, 50	4, 4, 4, 10, 10
Trend 13	2, 2, 2, 2, 2	25, 25, 25, 10, 10
Trend 14	4, 4, 4, 4, 4	25, 25, 25, 10, 10
Trend 15	10, 10, 10, 10, 10	25, 25, 25, 10, 10
Trend 16	50, 50, 50, 50, 50	25, 25, 25, 10, 10

## Sheet: UPS1_Stable_PolyHigher
	Condition1	Condition2
Trend 1	2, 2, 2, 2, 2	2, 10, 2, 25, 50
Trend 2	4, 4, 4, 4, 4	2, 10, 2, 25, 50
Trend 3	10, 10, 10, 10, 10	2, 10, 2, 25, 50
Trend 4	50, 50, 50, 50, 50	2, 10, 2, 25, 50
Trend 5	2, 2, 2, 2, 2	50, 10, 50, 4, 2
Trend 6	4, 4, 4, 4, 4	50, 10, 50, 4, 2
Trend 7	10, 10, 10, 10, 10	50, 10, 50, 4, 2
Trend 8	50, 50, 50, 50, 50	50, 10, 50, 4, 2
Trend 9	2, 2, 2, 2, 2	10, 50, 2, 25, 50
Trend 10	4, 4, 4, 4, 4	10, 50, 2, 25, 50
Trend 11	10, 10, 10, 10, 10	10, 50, 2, 25, 50
Trend 12	50, 50, 50, 50, 50	10, 50, 2, 25, 50
Trend 13	2, 2, 2, 2, 2	25, 4, 50, 10, 4
Trend 14	4, 4, 4, 4, 4	25, 4, 50, 10, 4
Trend 15	10, 10, 10, 10, 10	25, 4, 50, 10, 4
Trend 16	50, 50, 50, 50, 50	25, 4, 50, 10, 4

## Sheet: UPS1_Linear_Linear
	Condition1	Condition2
Trend 1	50, 25, 25, 10, 4	2, 4, 10, 25, 50
Trend 2	2, 4, 4, 10, 25	2, 4, 10, 25, 50
Trend 3	25, 25, 10, 4, 2	2, 4, 10, 25, 50
Trend 4	4, 4, 10, 25, 50	2, 4, 10, 25, 50
Trend 5	2, 4, 4, 10, 25	50, 25, 25, 10, 4
Trend 6	25, 25, 10, 4, 2	50, 25, 25, 10, 4
Trend 7	4, 4, 10, 25, 50	50, 25, 25, 10, 4
Trend 8	25, 25, 10, 4, 2	2, 4, 4, 10, 25
Trend 9	4, 4, 10, 25, 50	2, 4, 4, 10, 25
Trend 10	4, 4, 10, 25, 50	25, 25, 10, 4, 2

[truncated: 50 more sheets: UPS1_Linear_LogLike, UPS1_Linear_Poly2, UPS1_Linear_Sigmoid, UPS1_Linear_PolyHigher, UPS1_LogLike_LogLike, UPS1_LogLike_Poly2, UPS1_LogLike_Sigmoid, UPS1_LogLike_PolyHigher, UPS1_Poly2_Poly2, UPS1_Poly2_Sigmoid, UPS1_Poly2_PolyHigher, UPS1_Sigmoid_Sigmoid, UPS1_Sigmoid_PolyHigher, UPS1_PolyHigher_PolyHigher, SGSDS_Stable_Stable, SGSDS_Stable_LogLike, SGSDS_Stable_Poly2, SGSDS_Stable_Sigmoid, SGSDS_Stable_PolyHigher, SGSDS_LogLike_LogLike …]
