# Supplementary material for: Benchmarking tools for detecting longitudinal differential expression in proteomics data allows establishing a robust reproducibility optimization regression approach
Source: Nat Commun. 2022 Dec 22;13:7877. doi: 10.1038/s41467-022-35564-z (PMC9780321; doi:10.1038/s41467-022-35564-z)
Supplement: Supplementary file 5 — Supplementary Dataset 2 [file 41467_2022_35564_MOESM5_ESM.xlsx]

## Sheet: Genesets_Related_To_Figure4
Supplementary Data 2.
GSE15659_NAIVE_CD4_TCELL_VS_ACTIVATED_TREG	GSE15659_NAIVE_CD4_TCELL_VS_RESTING_TREG	GSE15659_TREG_VS_TCONV	GSE22045_TREG_VS_TCONV	GSE25087_TREG_VS_TCONV_ADULT	GSE7460_TCONV_VS_TREG_LN	GSE24634_NAIVE_CD4_TCELL_VS_DAY10_IL4_CONV_TREG	GSE24634_NAIVE_CD4_TCELL_VS_DAY3_IL4_CONV_TREG	GSE24634_NAIVE_CD4_TCELL_VS_DAY5_IL4_CONV_TREG	GSE24634_NAIVE_CD4_TCELL_VS_DAY7_IL4_CONV_TREG	GSE24634_TREG_VS_TCONV_POST_DAY10_IL4_CONVERSION	GSE24634_TREG_VS_TCONV_POST_DAY3_IL4_CONVERSION	GSE24634_TREG_VS_TCONV_POST_DAY5_IL4_CONVERSION	GSE24634_TREG_VS_TCONV_POST_DAY7_IL4_CONVERSION	TREG_SIGNATURE_HUMAN_FERRARO_ET_AL_UP	RUNX1_AND_FOXP3_CONTROL_DEVELOPMENT_OF_TREGS_REACTOME	FOXP3_100_INTERACTING_PROTEINS_STRING
ARHGAP42	ARHGAP42	ABCC13	AARSD1	AARS2	ABCA5	ABHD5	AGGF1	AASDHPPT	ACADVL	ABCB4	ABCA1	ABCA5	ACP5	IKZF2	IFNG	ALB
DENND2B	CCDC97	ABHD6	ABCA11P	ACSL6	ABCB1	ABTB2	AGO2	ABTB2	ACAT2	ACOT7	ABCC3	ACP2	ACSL1	FCRL3	IL2RA	AOC3
DESI2	CCN6	ACVR2A	ACSM3	ADGRE1	ABI2	ACAT1	AGPAT5	ACADVL	ACOT8	ACSL1	ACP5	ACP5	ADAM9	FOXP3	CTLA4	CCR7
DNAAF10	CTNS	ACVRL1	ADAMTS10	ADGRL1	ACADSB	ACOX1	AHSA1	ACAT1	ACOT9	ACVR1B	ADCY9	ALDOAP2	ALDH2	CTLA4	CR1	CCRL2
EMC4	DNAAF10	ADAM32	ADGRG5	AIF1	ADAMTS6	ACP5	ALOX5AP	ACO2	ACP2	ADORA3	ADIPOR1	ARAP1	ALOX5	IL2RA	IL2	CD19
GET1	ENTR1	ADAMTSL3	ADPRHL1	AK5	ADAP1	ACSL5	APLP2	ACOT13	ADAM19	AHCY	AGPAT4	ARAP2	ARAP1	RTKN2	RUNX1	CD1D
GFUS	LINC01121	AK8	ADPRM	AKR1B1	AGR3	AGPAT5	ARHGAP19	ACSL5	AHI1	AK5	ALOX15B	ARHGAP12	ARL2BP	ENTPD1	NFATC2	CD27
LINC00310	RAB17	ALDH18A1	AMDHD1	AKR1C1	AHCYL2	AHI1	ARL3	ACTB	AKR1A1	AKR1A1	ANXA2	ARRB1	ARRB1	RGS1	CBFB	CD274
LINC01121	RAB35	ALG12	APP	AKR1C2	AHNAK	AKR1A1	ARPC5L	AFG3L2	AKR7A2	ANPEP	AOC1	ATP6AP1	ASAH1	METTL7A	FOXP3	CD28
NECTIN4	RAB8B	ALOX15	ARMCX1	AMT	AHR	ALDH9A1	ATP5MC1	AHSA1	ALDOA	APBA2	APPL2	ATP8A2	ATP1B1	HLA-DRA	TNFRSF18	CD4
POLR1H	RAB9A	ALPP	ATP1A1	ANKRD10	ANXA4	ANXA2	BASP1	AIMP2	ANXA2	APLP2	ARHGAP10	BACH2	BASP1	F5		CD40
PPM1K	RAMP1	AMPD2	ATP6V1G2	ANKRD50	ARHGAP21	ANXA5	BCKDK	ALDH3A2	ANXA5	APMAP	ARHGAP22	BASP1	BEX4	ST8SIA6		CD40LG
PPP2R1A	RANBP9	ANK3	BBS12	AOAH	ASNS	ARHGAP19	BCL2L1	ANAPC1	ASXL2	APOC1	ARMH3	BCL11B	BLNK	TIGIT		CD44
PPP2R5A	RASD1	ANKFY1	BCR	APP	ATP2A2	ARPC2	BID	ARL3	ATAD2	AQP9	ARRB1	BCL6	C10orf95	CCR4		CD69
PPP4R2	RGPD5	AP3D1	C1orf115	ARHGDIG	ATP9A	ASPM	BLM	ATG3	ATP5MC1	ARHGAP22	ASAH1	BTN3A1	C1orf54	HLA-DRA		CD80
PRAMEF12	RGS17	APOC1	C1orf162	ASB13	AXL	ATP6V1C1	BLVRA	ATP6V0B	ATP5MC3	ARHGEF10L	ATOX1	C1orf54	C1QA	RBMS3		CD86
PRDM1	RHBDL2	ARFGAP1	C20orf141	ATP5PF	BANK1	ATP6V1D	C1QBP	ATP6V1C1	AURKA	ASPH	ATP6V0B	C1S	C7orf26	SELP		CD8A
PRDX4	RHOC	ASH1L-AS1	C6orf136	BACH2	BCL2L1	AURKA	CALU	ATP6V1D	B3GALT4	AVPI1	ATP6V1C1	CACNB1	CA2	NCRNA00152		CSF2
PRG3	RHOH	ASMTL-AS1	C9orf40	BAG3	BLCAP	B2M	CASP3	AVEN	BABAM2	BACE1	ATP6V1D	CBX6	CCDC88A	TNFRSF9		CTBP1
PRKAG3	RIPPLY2	ATP2B2	CASP10	BAIAP2-DT	BMP2K	B3GALT4	CASP7	BATF	BATF	BCAP31	ATRN	CCL2	CCL17	STAM		CTLA4
PRRG3	RND2	ATP6AP1L	CBY1	BCAS4	C3orf70	BATF	CCDC47	BLVRA	BCAT2	BLVRB	BACH1	CCL22	CCL2	UTS2		CXCR3
PSEN1	RNF113A	B3GALT5	CCNG1	BNIPL	C9orf152	BID	CCNE1	BLVRB	BIRC5	C1orf54	BAZ2B	CCR1	CCL22	NCRNA00152		CXCR5
PSMA2	RNF19A	BAALC-AS2	CCNK	BTBD3	CASP4	BIN3	CCT2	BRCA1	BLM	C1QA	BID	CD209	CCL23	TOX		ENSP00000383715
PSMA6	ROS1	BHLHE40	CD34	C1orf116	CASP7	BLM	CCT3	C12orf4	BLVRA	C1QB	BLCAP	CD302	CCL24	TRIB1		ENTPD1
PSMG2	RPL3L	BOLA3	CELA1	CACNG8	CCNE2	C1GALT1C1	CCT5	C1QBP	BSPRY	C1S	BMP2K	CD48	CD14	CCR8		EP300
PSRC1	RRM1	BRD9	CHMP4B	CAD	CCR6	C9orf40	CCT7	CAD	BUB1	C2	C1orf54	CD68	CD163	VAV3		EZH2
PTH2R	RSPH10B2	C11orf53	CLIC6	CAND2	CCR8	CALHM2	CD74	CALML4	C1orf112	CA2	C1QA	CD81	CD209	DUSP10		FCGR2B
PTPN18	RTP1	C15orf32	CLTRN	CARMIL1	CCRL2	CASP3	CD9	CAPZA1	CAPG	CAPG	C1QB	CD83	CD63	FAM164A		FCGR3A
PVR	RTP3	C1QTNF9	CNIH4	CASP10	CD274	CASP9	CDC45	CASP3	CASP9	CAT	C2CD2	CD84	CD68	PMAIP1		FCGR3B
PXDNL	RUSC1	C2orf88	CNRIP1	CBX6	CD38	CCDC47	CDC7	CASP7	CBX5	CCL13	CALHM2	CD86	CD9	HPGD		FOS
PYHIN1	S100A16	C8orf48	COQ10A	CCDC112	CD81	CCL18	CENPN	CCNE2	CCNB2	CCL18	CALML4	CDKN1A	CDKN1A	SLC14A1		FOXP1
RAB2B	S1PR2	C8orf58	CPLANE1	CCDC57	CD83	CCL22	CFLAR	CCT2	CCR3	CCR1	CARD9	CKAP4	CHI3L1	PTPLA		FOXP2
RAB8B	SAGE1	CACNA2D1	CREG1	CCL2	CD86	CCNB2	COASY	CCT3	CCR5	CD14	CAT	CLEC7A	CHN2	DUSP4		FOXP3
RAMP1	SAMSN1	CATSPERB	CRTAM	CCS	CDCP1	CD2	COPS7A	CCT7	CCT5	CD163	CCL18	COQ8A	CKAP4	FAM129A		FOXP4
RANBP9	SAP30BP	CCDC42	CTNND1	CCT7	CDK6	CD226	CSF2RB	CD38	CD2	CD33	CCL2	CREG1	CMKLR1	IL2RB		GATA3
RANGRF	SARS2	CD1A	CTSF	CDC14A	CEP290	CD38	CTSH	CD74	CD58	CD63	CD33	CROCCP2	CREG1	GCNT4		GPR29
RAP2B	SCAMP5	CD2AP	CTSL	CDC42BPG	CISH	CD58	DDB2	CDK5	CDC20	CD86	CD36	CRYL1	CRY2	CCDC141		GZMB
RASD1	SCARF2	CLIC6	CTTN	CDK5RAP1	CNDP2	CD79B	DDX49	CENPE	CDC7	CD9	CD74	CSF1R	CRYBG1	SHMT2		HAVCR2
RBM28	SCGB3A2	CNIH3	D2HGDH	CEPT1	CNKSR3	CDC20	DHCR24	CIAO1	CENPE	CDKN1A	CD86	CSF2RA	CSTA	FAM46C		HBZ
RBPMS	SCN8A	CNTN6	DCTN5	CHCHD10	CNRIP1	CETN3	DHX16	CISD1	CFLAR	CEBPA	CDA	CTNNA1	CTSB	TNFRSF1B		HDAC1
RD3	SCO2	CRBN	DDC-AS1	CHPF2	CORO2A	CFLAR	DHX30	CLPP	CISD1	CEBPB	CDKN1A	CTSA	CTSC	IL7		HDAC7
REM2	SECISBP2	CREB3L3	DNAJC6	CLPS	CTLA4	CHMP4A	DPP3	CMTM6	CKS1B	CHN2	CEBPD	CTSB	CTSH	IL12RB2		HDAC9
RENBP	SEMA4A	CSNK1G2	DNTT	CTDSP2	CXCL1	CHST15	DRAM1	CNP	CNP	CHST15	CH25H	CTSO	CTSL	FAM19A2		HIF1A
RGS17	SEMA6A	DCUN1D1	DPY19L4	DECR2	CXCL3	CKS1B	DTL	COASY	COASY	CLEC10A	CHMP2A	CTSS	CTSO	NCF4		HIST1H1B
RGS4	SEMA7A	DMGDH	DRICH1	DHX35	CYP4V2	CNP	EBI3	COQ7	CRELD2	CLEC7A	CLEC2B	CTSZ	CTSS	ARHGEF12		HIST1H4C
RHBDL2	SEPTIN3	DNAJB8	DUS4L	DIP2C	DENND4A	COL6A3	EIF3B	CRELD2	CTPS2	CRABP2	CMKLR1	CXCR4	CTSV	CARD17		HSPA4
RHOC	SERHL2	DUSP13	DUSP5P1	DNMT3A	DENND5A	COX17	EMC8	CSNK2A1	CTSH	CREG1	COMT	CYBB	CTSZ	TIMD4		IDO1
RHOH	SERPINA9	DUSP7	EDAR	EDAR	DGAT1	CREB3L2	EPRS1	CTNS	CYB561D2	CSF1R	COPA	CYTH4	CUX1	GK		IFNG
RNF10	SERPINB10	EFHC2	EIF1AX	ENSG00000254837	DGAT2	CTNNA1	ESPL1	CYB5B	DCTN2	CTBP2	COPS7A	DAAM2	CXCR4	FCRL1		IKZF1
RNF113A	SETD6	ELOVL7	EIF2B3	EPHX2	DMD	CTSB	ETF1	CYCS	DDB2	CTSA	COX5B	DACT1	CYB5R1	GK		IKZF2
RNF167	SF3B4	ERGIC1	EIF4G1	EPPK1	DNAH7	DAPK1	EXO1	DDB2	DERL1	CTSB	COX7B	DDIT3	CYBB	FAS		IKZF3
RNF19A	SGO2	FAM204A	ENSG00000237596	EXOSC8	DPP4	DCTN2	EXOSC2	DDX39A	DHFR	CTSC	CREBL2	DDX60	CYFIP1	C15orf53		IL10
RNF214	SHB	FAR1	ENSG00000262587	FAM171A1	DPY19L3	DCUN1D1	FAM136A	DDX56	DHTKD1	CTSL	CREG1	DHRS12	CYP1B1	GBP5		IL13
ROCK1	SHE	FASTKD1	ENSG00000280119	FAM223A	DUSP4	DDB2	FANCL	DERL1	DLEU2	CTSZ	CRYBG3	DMXL2	CYP27B1	SETD7		IL17A
ROPN1B	SHMT2	FBXL17	FAM153B	FASTKD2	E2F3	DHRS1	FASTKD1	DKC1	DNM1L	CYFIP1	CSF2RA	DPYD	DBP	TSHR		IL1B
ROS1	SKI	FBXW9	FCGBP	FBXL4	ELK3	DHRS7B	FOXM1	DNAJA1	DPAGT1	CYP1B1	CTSB	ENG	DCHS1	NIPAL2		IL2
RPE65	SLC16A11	FOXG1	FHIT	FLOT1	ENTPD1	DOHH	FUCA1	DNAJC17	DPP3	CYP27A1	CTSC	FAM168A	DCSTAMP	NUSAP1		IL2RA
RPL26L1	SLC22A1	FRY	FMNL3	GAPVD1	ERGIC1	DSTNP2	GABPB1	DNAJC9	EBI3	CYP7A1	CTSO	FAM193B	ENTR1	HELLS		IL4
RRM1	SLC22A18	FZD6	FOXJ3	GIGYF1	F2R	EIF4G3	GALE	DNM1L	EIF2B2	ECHDC3	CTSZ	FCER1G	FADS1	CD80		IL5
RSPH1	SLC25A2	GALT	GALNT12	GIMAP5	FBXO32	ELOVL1	GCLM	DOHH	ENTPD1	EFHD1	CYB5R1	FCGR2B	FCGR2B	JAKMIP1		IL6
RSPH10B2	SLC26A11	GAS6	GGNBP2	GIMAP8	FGL2	ETFDH	GLA	DPP3	EPAS1	ENG	CYRIA	FCGRT	FCGRT	PYHIN1		IL7R
RTP1	SLC26A3	GBP4	GGPS1	GPR146	FNTA	ETNK1	GLB1	DUS4L	ESPL1	ENPP2	DAB2	FIG4	FEZ2	BARD1		IL9
RTP3	SLC43A2	GCM1	GOLGA7B	GSAP	FOXP3	FANCE	GLRX2	EMG1	EXO1	FABP4	DNAJB9	FN1	FGL2	TRIM16		IRF4
RUSC1	SLC43A3	GGPS1	GRB10	GTPBP8	FRMD6	GCLM	GMPPB	EPAS1	EXOSC4	FADS1	DNASE1L1	FPR3	FN1	CCNG2		ITGAE
S100A16	SLC4A11	GHR	GSTM1	HIPK2	GABARAPL1	GFI1	GMPS	EPRS1	EZH2	FBP1	DPEP2	FSCN1	FNDC3B	FAM160B1		ITGAM
S1PR2	SLC4A2	GJA1	GVINP1	HOOK2	GATA1	GLB1	GORASP2	ERLIN1	FAH	FCGR2A	DPY19L4	FTL	FOS	HIST1H2BM		ITGAX
SAGE1	SLC6A7	GOLGA6A	H2BC21	HYI	GBP2	GLRX2	GPX1	ETF1	FANCL	FCGR2C	DSE	GABARAP	FPR3	ATP1B1		JUN
SAP30BP	SLC8B1	GPR171	HARS1	IFITM2	GBP4	GM2A	GSTA4	ETNK1	FECH	FCGRT	DUSP3	GP1BA	FTH1	SPATS2L		KAT5
SARS2	SLC9A5	H2AC4	HEBP1	IFITM3	GEM	GNG5	GTPBP4	EXTL2	FEN1	FGL2	DYSF	GRN	FTL	WEE1		KLF10
SCARF2	SLFNL1	HESX1	HEMGN	IFTAP	GLRX	GORASP2	H2AX	FAM136A	FHL2	FGR	EHD4	HCK	GALNT12	ACTA2		LAG3
SCEL	SNAI3	HGSNAT	HHLA2	IGF1R	GPR15	GPALPP1	HDLBP	FAM98A	FIBP	FKBP9	EMC3	HERC1	GARRE1	IL10RA		MOG
SCGB3A2	SNAP91	HINT1	HIF1A	IL17RE	GPR68	GPR137B	HLA-DRB1	FANCE	FUT8	FPR3	ENG	HLA-C	GLG1	PELI1		NFAT5
SCN8A	SNCA	HIPK4	HMGA1	IMMP1L	H2AZ1	GTF2H1	HPGDS	FHL2	GABPB1	FTL	EPB41L3	HLA-DPB1	GM2A	MKI67		NFATC1
SCO2	SNHG12	HS3ST6	HMGN3	INPP4A	HDAC6	H2BC12	HSD17B10	G3BP1	GFI1	FUCA1	ERO1B	HLA-E	GOLGA8H	HIST1H3B		NFATC2
SEC23B	SNHG4	HUWE1	IGIP	KCTD3	HDAC9	HDC	HSPA1A	GINS4	GINS1	FZD2	FADS1	HLA-F	GPRASP1	C14orf145		PDCD1
SEC24D	SNORA65	IGFBP7	JMJD8	KIF9	HK2	HELLS	HSPD1	GLO1	GK3P	GALNT12	FCGR2A	HLX	GSN	EZH2		PDCD1LG2
SEMA4A	SOX2-OT	IGLV6-57	KIAA0895	KISS1R	HNRNPLL	HLA-A	HTRA2	GMPS	GLA	GFOD1	FNDC3A	IFI30	HCK	NEDD4L		PPARG
SEMA6A	SP6	IGSF1	KISS1R	LEF1-AS1	HOPX	HMGCL	ICMT	GPN3	GLRX2	GLA	GBAP1	IFNGR2	HEXB	OBFC2A		PRF1
SEMA7A	SPACA7	IGSF9B	KLHDC1	LIG1	IFT80	HPGDS	IDE	GRAP2	GMPPB	GLUL	GBP1	IGSF6	HLX	CASK		PTPRC
SEPHS2	SPATA12	IL11RA	LEF1	LINC01260	IGF1R	IDH1	IDH1	GSS	GNG5	GPX1	GCA	IL1R2	HNMT	IKZF4		REL
SEPTIN3	SPATA2	IL27RA	LGALS3BP	LRP6	IL10RA	IDH2	IDH2	GSTO1	GOLGB1	GRN	GLA	IL3RA	IFNGR1	SKAP2		RORC
SF3B4	SPATA22	ISL1	LMLN	LSM3	IL2RA	IL27RA	IMMT	GTDC1	GSTO1	GSN	GPR137B	IL4R	IFNGR2	ZNF80		RSPO3
SGO2	SPATC1	ITGA4	LRP6	LYRM9	IL2RB	IMMT	IMP4	GTPBP4	GSTZ1	H2BC12	GPX1	IL6R	IGFBP6	FLJ35776		RUNX1
SH2D1A	SPATS2L	ITGA8	LRRC74B	MAL	INPP5F	ITGAE	ITGAE	HDGF	H4C3	HCK	GUSBP14	IPCEF1	IL18	WEE1		SELL
SHB	SPCS2	ITIH2	LRRN3	MAN1C1	IRF4	KEAP1	JCHAIN	HEATR1	HLA-DRB1	HK3	HCK	KAT8	IRF8	DLEU2		SIRT1
SHISA6	SPDYA	KATNAL2	LUM	MAP2K6	IRF8	KIF20A	KDELR2	HK1	HMGCL	HLA-DMB	HEXA	KLC1	ITM2C	ANXA2		SMAD2
SHMT2	SRL	KCNJ16	METAP1D	MARCHF10	ITGAE	KIF2C	KEAP1	HMGA1	IFI16	HLA-DRA	HEXB	KLHL3	JADE2			SMAD3
SLC16A11	SSR2	KHDC3L	METTL16	MGC16275	ITM2C	KPNB1	KIF15	HSD17B10	IGSF3	HMOX1	HLA-DMA	KMO	KANK1			STAT1
SLC22A1	ST7-AS1	KIAA1522	MICU3	MIF	JCAD	LAMP2	KIF3A	HSPA14	IL2RA	IDH1	HLA-DMB	LAMP3	KCTD12			STAT3
SLC22A18	STARD4	KLHL5	MIR101-1	MMP28	KCNK6	LAPTM4B	KNTC1	HSPA2	ILVBL	IFI30	HLA-DQB1	LBH	KDSR			STAT5A
SLC25A2	STC2	LILRA2	MLLT3	MOV10	KIF13A	LGALS3	LAPTM4B	HSPA8	IMMT	IGSF6	HLA-DRB6	LDLRAP1	KMO			STAT5B
SLC35F3	STK16	LINC00567	MMP27	MRPL55	KIFAP3	LPXN	LRRC59	HSPD1	ITCH	INHBA	HMGCL	LGALS3	KYNU			STAT6
SLC39A1	STK25	LINC00648	MSH6	MRPS22	KLF6	LSM2	LSM4	HSPE1	ITPR2	ITGAM	HSD17B11	LIMCH1	LARS1			STUB1
SLC39A7	STK32A	LINC00879	MT1X	MRPS33	KLRG1	LXN	MAD2L1	ICMT	JADE3	ITGAX	IFI44	LIPA	LEPROT			TBX21
SLC41A1	SULT1B1	LINC00887	MXI1	MSX2	LCLAT1	M6PR	MAFB	IDH1	JPT1	ITGB2	IFNGR2	LMBR1L	LGALS3			TGFB1
SLC43A3	SYN2	LINC00928	MYH3	MTARC2	LMAN1	MAP2K3	MAPK1	IDH2	KDELR2	ITGB5	IGFBP7	LRP10	LHFPL2			TIGIT
SLC44A3	TAS2R9	LINC00933	NDP	MTG2	LMLN	MAP2K4	MCAM	ILVBL	KEAP1	ITSN1	IL10	LY75	LILRB4			TNF
SLC45A1	TBCCD1	LINC01020	NET1	MTHFD2L	LPXN	MAPKAPK3	MCAT	IMMT	KIF15	KIAA0930	IL10RB	LY9	LIPA			TNFRSF18
SLC4A2	TCEAL8	LINC01184	NFIA	MTRF1	LRIG1	MBOAT7	MCM4	ITCH	KIF20A	KMO	IL18	LYN	LPAR6			TNFRSF4
SLC4A9	TCN2	LLGL1	NFRKB	MTRFR	MAP3K8	MELK	MED20	KDELR2	KIF2C	KRT2	IL7R	MARCHF8	LPL			USP7
SLC6A7	TFF2	LMTK3	NOSIP	MYADM	MAPKAPK3	METTL7A	MED22	KHSRP	KNTC1	LAMC1	ITGB2	MARCKS	LRP12			ZFP90
SLC9A5	TGIF2LY	LPAR1	NUB1	NBPF4	MATN2	MFHAS1	MELK	KIF3A	LAP3	LAMP2	ITM2B	MCM3AP-AS1	LY9
SLC9A8	THBD	MASP2	OCRL	NDRG2	MDFIC	MLEC	METTL7A	KNTC1	LAPTM4B	LDLRAP1	JAG1	METTL7A	LY96
SLFNL1	THBS2	ME2	OR7E47P	NDUFAF8	MGAT5	MREG	MKI67	KPNB1	LBHD1	LGR4	KCNS3	MGAT1	LYZ
SNAI2	THRB	MMP16	ORC5	NDUFS4	MTMR3	MRPL17	MRC1	LARS2	LGALS1	LHFPL2	KCTD12	MILR1	MAFF
SNAP91	TIFAB	MMP27	PDE4D	NELL2	MTMR7	MTCH2	MRE11	LONP1	LIMA1	LILRB4	KLF11	MINDY1	MANBA
SNED1	TIMM23B	MOS	PDIA5	NEPRO	NCF4	MYL6B	MREG	MANF	LSM4	LIPA	LAIR1	MS4A6A	MARCO
SNORA65	TINF2	MRPL57	PIGP	NIN	NCKAP1	NAB1	MRPL11	MARS1	MAPK1	LMNA	LAMP1	MTERF4	MEF2A
SNRNP40	TK1	MUC13	PLAC8	NMNAT3	NCMAP	NDC80	MRPL17	MCAT	MCM6	LPAR6	LGALS1	MX2	METTL1
SNX3	TLCD1	MYO3B	PLEKHG6	NSMCE1	NDRG1	NDUFA8	MRPS12	MED20	MCM7	LPL	LGALS3	MXI1	MGLL
SOX11	TLL2	NDUFB2-AS1	PLLP	NUDT9	NFIL3	NTRK1	MRPS14	MELK	MED20	LY96	LMO2	N4BP2L2	MMD
SOX2-OT	TLN2	NECAB2	PMEPA1	NUFIP1	NFKBIE	NUP62	MRPS28	MPP1	MELK	MAN2B1	LY96	NAGLU	MMP12
SPATA12	TLX3	NKTR	POLR3D	OXNAD1	NFKBIZ	NUSAP1	MT1HL1	MREG	MGST2	MAOA	MANBA	NAIP	MMP9
SPATA5L1	TMCO5A	NLRP11	POU6F1	PAGR1	NIBAN1	PA2G4	MTHFD1	MRPL16	MLEC	MAP2K6	MAP3K5	NCF1C	MNDA
SPATC1	TMCO6	NMRK1	PPP2R3A	PAN2	NIBAN3	PAICS	MUS81	MRPS2	MLH1	MERTK	MCTP1	NEU1	MNT
SPATS2L	TMEM125	NOXO1	PRKAG2	PAXIP1-AS2	NRP1	PAPSS1	MYB	MUS81	MRE11	MNDA	MEGF9	NPC2	MREG
SPDYA	TMEM139	NR2F2	PRKAG2-AS1	PDCD4-AS1	NT5E	PARP1	MYL6B	MYB	MREG	MPZL1	METTL7A	OCM2	MSL1
SRL	TMEM158	NUMBL	PRKCA	PDIA5	OSBPL3	PCLAF	NAA10	NAA10	MRPS12	MRC1	MGLL	OFD1	NACC2
SSR2	TMEM208	NWD2	PTH2R	PHB	PEAK1	PDE4A	NCAPD3	NAPG	MTHFD1	MS4A4A	MKNK1	PACS1	NELL2
ST7-AS1	TMEM70	OLFML2B	RAB43	PIGR	PHETA2	PDIA6	NCAPH2	NARS2	MYL6B	MYOF	MMD	PDGFC	NLRP3
STARD4	TMLHE	P2RY13	RAB9B	PIK3CD	PHLPP1	PDXK	NCF4	NAT10	MYO5A	NAGA	MNDA	PECAM1	NPL
STING1	TNF	P2RY14	RAPH1	PLAC8	PHTF2	PHTF2	NDUFA7	NCAPD3	NASP	NLRP3	MOB1A	PELI2	NRP1
STK16	TNFSF12	PANK1	RBIS	PLAG1	PIAS3	PIEZO1	NDUFAF1	NDC80	NCKAP1L	NPC2	MPV17	PIK3C2A	P2RY13
STK25	TNNC1	PASD1	RBM20	PLEKHB1	PIK3R3	PLAAT3	NDUFB3	NDUFA8	NDUFA7	NR1H3	MYO7A	PINK1	PDGFC
STK32A	TNR	PCDHGB5	RIMKLB	PMFBP1	PLCB4	POGLUT1	NHP2	NDUFAF1	NDUFAB1	NRP1	NAGA	PIP5K1C	PHF1
SYN2	TOP3A	PDE4D	RIPOR2	PPP1R13L	PLPP1	POLD3	NPRL3	NDUFB3	NDUFAF1	OSBPL1A	NAGK	PLEK	PLA2G15
TAS2R9	TP53	PEG3	RPS20	PPP1R3E	PLXNC1	POLR3K	NT5DC2	NDUFC2	NEIL3	PALLD	NAGPA	PLEKHA1	PLA2G7
TBC1D4	TP53I13	PIK3CB	SCML1	PRMT5	POGLUT2	POP7	ODF2	NEDD9	NFIL3	PAPSS2	NINJ1	PLOD3	PLAU
TBCCD1	TP63	PKD1L1	SEC14L1P1	PRRT1	PPM1L	PPP1CB	P2RX5	NEIL3	NIT2	PDGFC	NPL	PLXNB2	PLAUR
TBX3	TPMT	PLEKHA7	SECTM1	PRXL2A	PRICKLE1	PPP2R5A	PDXK	NF2	NME1	PIK3IP1	NR1H3	PLXND1	PLBD1
TCP10L3	TPR	PLXNA3	SERPINA5	PTPRK	PRKRA	PPP4R1	PFDN2	NOC3L	NUP62	PILRA	NRP1	POU2F1	PLLP
TDRD7	TRABD	POLR2C	SH3BGR	RBM20	PROS1	PRC1	PLPP3	NOP16	NUSAP1	PLA2G1B	OSBPL1A	PTGS1	POFUT2
TFF2	TRAK1	POU4F3	SH3RF3	REX1BD	PSEN2	PRCP	POLD2	NTHL1	ORMDL2	PLAU	P2RX4	PTPRE	PPARD
THBS2	TREX1	PPP1R14B	SLC20A1	RGL4	PTGER4	PRDX3	POLD3	NUDT21	PAICS	PLBD1	P2RY13	R3HDM2	PPFIBP2
THRB	TRIM36	PPP1R3F	SLC22A23	RIN3	RAB8B	PSMA5	POLQ	NUDT6	PARP1	PLEKHB1	PARP8	RAB13	PRDM4
TIMM17A	TRIM54	PRKY	SLC22A24	RMND5B	RGS1	PSMD14	POLR3K	ORMDL2	PARPBP	PLPP3	PDE6D	RAB20	PSAP
TINF2	TRPM6	PRSS33	SLC40A1	RPL13A	RNF135	PTGER2	PPAT	P4HA2	PDCL	PLXND1	PFDN5	REPIN1	PTPRE
TK1	TSNARE1	PTPRH	SMIM19	RPL22	RORA	PTPN22	PPM1D	PAGR1	PDE4A	PMP22	PLA2G7	RGL1	PYGL
TLCD1	TTC12	PTPRM	SNHG17	RPL4	RRAGD	PTTG1	PREB	PALS2	PDIA6	PPFIBP2	PLEK	RHOQ	QPCT
TLR4	TTC7A	PYGL	SNHG7	RPL6	RXRA	PUDP	PSMA5	PDIA5	PEA15	PSAP	PLIN3	RIPK2	RAB13
TMBIM1	TTL	QTRT2	SNORD104	RPS14	SAMSN1	PYCARD	PSMD1	PFDN2	PLAAT3	PYGL	PLOD3	RNF130	RAB20
TMCO5A	TTLL12	RAB27B	SNTB1	RPS5	SDCBP2	RAB11A	PSMD14	PHB	PLPP1	QPRT	PLPP3	RPS27	RASGRP3
TMEM125	TTLL13P	RAB3IL1	SPINT2	RPS9	SEPTIN8	RAB11FIP1	PSMD8	PLPP1	PLTP	QSOX1	PLXND1	RTN1	RBM47
TMEM126A	TTTY13	RCN1	SPON1	S100B	SERINC3	RAB13	PSME2	POLE2	POLD3	RAB13	PMFBP1	RYK	RBM6
TMEM158	TYSND1	RFPL1S	SPTBN1	SCARA5	SESN1	RAB33A	PTBP1	POMP	POLR3K	RAB31	PPT1	S100A8	RELA
TMEM208	UBE2D1	RHOBTB2	SRBD1	SDR39U1	SH3BGRL	RAD50	PUS7	PPA2	PPCDC	RASGRP3	PSAP	SALL2	RGL1
TNF	UBE2U	RIMS1	SSBP2	SERTAD2	SH3BGRL2	RAP1GDS1	PWP2	PPAT	PPIA	RBM47	PTEN	SCML1	RHBDF2
TOMM22	UBE4B	RIPK1	ST7L	SGSM3	SH3BP2	RAP2A	PXMP4	PPIA	PPP4C	RGL1	PXDC1	SGF29	RHOQ
TOP3A	UBL3	RNASE6	STIM2	SIAH3	SHE	RBPJ	RAB13	PPP1R14B	PPP4R1	RHOQ	RAB38	SGPL1	RNASE1
TOR1AIP1	UBL7	RPS29	STX17	SLC20A1	SHKBP1	RDX	RAB8B	PPP1R8	PRC1	RIPK2	RAP2B	SIGLEC5	RNF130
TP53I13	USP11	RPS6KA3	STX3	SLC25A23	SLC12A2	REEP5	RAD50	PREB	PREB	RNASE1	RHOBTB1	SIRPA	RRAGD
TP53INP2	USP7	SECTM1	STXBP1	SNORC	SLC22A5	RFC3	RAD54L	PRKAG1	PSMA1	RNF130	RIN2	SLC11A2	RTN1
TP63	UTP23	SENCR	SVIL	SNORD104	SLC2A3	RRM2	RAMP1	PSMB5	PSMA5	RNF144A	RIT1	SLC1A3	SAT1
TPI1	UTS2B	SHFL	TAS2R4	SNTG1	SLC35D1	SEC14L1	RBM28	PSMC2	PSMB2	RTN1	RNASE1	SLC2A6	SCD
TPMT	VASN	SIGLEC9	TBC1D12	SPACA4	SLC4A7	SEL1L3	RBPJ	PSMC4	PSMD14	S100A8	RNASET2	SLC31A2	SCPEP1
TPSAB1	VCPIP1	SMIM10L1	TBC1D23	SPACA9	SLC9B2	SERPINB1	RCC1L	PSMG1	PTPN22	S100A9	RNF130	SLC35E2A	SEMA3C
TRAK1	VEGFB	SNORA37	TCF7L2	SPIN1	SMAP1	SLC25A20	RDX	PTRH2	PUDP	SCD	SASH1	SLC7A7	SERPINE1
TRAPPC6B	VENTXP1	SNX18	THUMPD1	SSBP3-AS1	SNORD89	SLC5A3	RFC5	PUS7	RAB27A	SCPEP1	SDC2	SLC8B1	SGPL1
TRIM16	VSTM1	TC2N	THYN1	ST6GALNAC1	SNX13	SMARCAL1	RMI1	RAB8B	RAB8B	SHTN1	SEMA4A	SMARCD3	SGSH
TRIML1	WARS1	TCL6	TLR2	STEAP1B	SNX18	SMARCD2	RPA3	RABIF	RAC2	SIGLEC9	SEPTIN10	SPSB3	SHTN1
TRIP12	WDR33	TDRD10	TMED10	STK26	SOAT1	SMC4	SEC14L1	RAD1	RAD1	SIRPA	SERINC3	SQSTM1	SIRPA
TRPM6	WDR74	TENM2	TMEM131L	SULT1B1	SOCS2	SP110	SEC23B	RAD50	RAD51	SLAMF8	SERINC5	SRSF5	SLC11A2
TSNAX	WDR89	TGFBI	TMEM150A	SVIL	SOCS5	SPATS2L	SFT2D2	RANGAP1	RAP1GDS1	SLC15A3	SERPINB8	ST14	SLC15A3
TTC33	WDR90	THSD7B	TMEM170B	SYPL1	ST3GAL2	SPP1	SLC35F2	RBM28	RBBP8	SLC20A1	SKAP2	ST3GAL5	SLC1A3
TTC7A	WFS1	TINAG	TMEM177	TANC2	ST6GALNAC4	SRGAP2	SLC35G2	RBPJ	RCC1L	SLC27A3	SLAMF7	SYNE1	SLC27A3
TTL	WNT9B	TMEM104	TMEM25	TESPA1	STARD5	SRR	SLIRP	RCC1	RFC3	SLC29A3	SLC11A1	SYNGR2	SLC2A5
U2AF1	YIPF2	TMEM223	TMEM39B	TFPT	STON1	STAP1	SMC2	RNF14	RFC5	SLC2A6	SLC15A3	SYNJ2BP	SLC2A6
UBE2J1	YRDC	TMSB15B-AS1	TMEM71	TIMM9	TANC2	STARD7	SMCO4	RNF187	RPA3	SLC31A2	SLC22A18	TBC1D1	SLC30A1
UBE2U	ZAN	TOMM5	TNFAIP8	TM2D3	TBC1D4	TALDO1	SNRPD3	RPL26L1	RPL39L	SLC38A6	SLC38A6	TBXAS1	SLC38A6
UBE4B	ZCCHC13	TP53TG5	TNFRSF10B	TMCC2	TDRD7	TAOK3	SNU13	RRP15	RRM2	SLC7A7	SNX17	TGFBI	SLC47A1
UBL3	ZFP69B	TPH2	TOP1MT	TMEM131L	TGFBR1	TARS1	SPDL1	RTP4	SEC14L1	SMARCD3	SNX27	THBS2	SNX2
UBL7	ZIC1	TRPC5OS	TP53AIP1	TMEM229B	TK1	TBL2	SPINT2	RWDD2B	SEC61A2	SNHG32	SNX4	TIMP2	SQSTM1
UGT2B17	ZMIZ2	TSPYL5	TRABD2A	TMOD2	TM7SF3	TGFBI	SRI	SEC23B	SERPINB1	SORT1	SNX6	TLR1	ST3GAL5
USP43	ZMYND11	TTLL1	TSPAN6	TNFSF10	TMEM158	TK1	SRP54	SGCB	SLBP	SPARC	ST3GAL5	TMEM176A	STX2
UTS2B	ZNF131	UQCC2	TTC4	TNPO2	TMEM64	TM9SF1	ST7	SIVA1	SLC16A1	SPP1	STOM	TNFSF13	STX4
VAMP3	ZNF142	UROS	UBE2E2	TPCN1	TMEM65	TMED5	SUPT16H	SLBP	SLC25A20	ST14	SYK	TNKS	SYK
WARS1	ZNF200	USP27X-DT	UQCC1	TPM2	TNFRSF18	TMEM176B	TACC3	SLC25A11	SLC25A5	STEAP3	TBC1D2	TP73-AS1	TCF4
WDHD1	ZNF268	VPS13A	URI1	TRIM2	TNFRSF1B	TMEM187	TAGLN2	SLC25A32	SLC43A3	STOM	TCEAL1	TRAPPC6A	TCF7
ZAN	ZNF28	VPS45	USP51	TRPC4	TNFRSF9	TMEM43	TBL2	SLC25A5	SMARCD2	SYK	TCEAL4	TSC22D1	TEX2
ZBED6	ZNF285	WDR35	VENTXP1	TSEN2	TNFSF11	TMEM97	TFB1M	SLC31A1	SMC4	TAF4	TCIRG1	TSC22D3	TIMP2
ZC3H13	ZNF34	WIPF3	ZC3H14	TTC9	TRIM14	TMEM9B	TFCP2	SLC39A7	SNF8	TBC1D1	TDRD7	TSPAN4	TLR1
ZCCHC13	ZNF385D	XPOT	ZIK1	UBIAD1	TRIM59	TNFSF10	THY1	SYT11	SNRNP25	TCN2	TENT5A	TSPAN6	TMEM176B
ZFAND5	ZNF430	ZFHX3	ZNF18	UBTF	TRIM67	TPM4	TIMM8B	TBL2	SP140	TFEC	TFEC	TXNIP	TMEM51
ZFP36L1	ZNF432	ZNF155	ZNF24	UTP14C	TSC22D2	TPX2	TMED5	TEFM	SPATS2L	TFPI	TGM2	TYMP	TMEM63A
ZIC1	ZNF44	ZNF408	ZNF30	VGLL4	TTC8	TRAF1	TMEM165	THOC6	SQLE	TGFBR1	TIMP1	TYROBP	TNFRSF10B
ZMIZ2	ZNF530	ZNF618	ZNF397	YAE1	TWSG1	TRAK1	TMEM176B	TIMM17A	SQOR	TIMP2	TLR1	VAMP3	TSC22D1
ZNF142	ZNF579	ABT1	ZNF439	YBX3	UBASH3B	TRIB1	TMEM53	TMEM165	SRF	TLR1	TM6SF1	VNN2	TTC3
ZNF277	ZNF585B	ADM2	ZNF493	ZBTB26	UBE2B	TRIP4	TMPO	TMPO	STAP1	TM6SF1	TMCC1	VPS11	TYMP
ZNF28	ZNF596	AFTPH	ZNF627	ZC3H12B	USP27X	TSPAN5	TNF	TNFRSF8	STYXL1	TMEM176B	TMEM176A	WDR19	TYROBP
ZNF324B	ZNF644	ALDH3B2	ZNF629	ZDHHC4	VAV2	TUBB	TNFRSF21	TRAF1	TARS2	TMEM51	TMEM176B	YPEL5	UBE2W
ZNF34	ZNF665	ALG13	ZNF677	ZFAND4	VPS54	TXNDC15	TNIP3	UBE2K	TDP1	TNFSF13	TMEM9B	ZMIZ2	VPS11
ZNF394	ZNF678	AMPD1	ABCG2	ZNF280B	WDR82	TXNDC9	TNPO1	UBE2L3	TMEM106C	TNS3	TNFSF13	ZNF266	WNT5A
ZNF414	ZNF861P	APOE	ABHD11	ZNF529	WIPI2	UBE2K	TRAF1	UBE2N	TOX4	TP53I3	TRAM2	ZNF329	ZFYVE16
ZNF557	ZNRF2	ARG1	ABHD2	ZNF609	WLS	VCP	TRIB1	UBE2S	TPX2	TREM2	TRAPPC12	ZNF573	ZNF239
ZNF596	ZSCAN12	ARHGAP12	ACOT9	ZNF667-AS1	ZBED5	VDAC3	TUBB4B	UCHL3	TRIB1	TSPAN3	TTC17	ZNF629	ZNF34
ZNF861P	ZSCAN26	ARMH3	ACTN4	ABCC1	ZC3H12C	WDR5B	TWNK	UGGT1	TST	TSPAN4	UST	ZNF665	ZNF415
ZPBP2	ZSCAN29	ATP1B4	ADAM33	ADAM12	ZC3H12D	WIPF2	UBE2I	UTP14A	UQCRQ	TUBB6	VPS11	ZSCAN18	ZNF573
ZSCAN29	ZSCAN9	AVP	ADAMTS18	ADCY3	ZCCHC18	WSB2	UGGT1	WARS1	VCP	TYROBP	VPS35L	ZSWIM8	ZSCAN18
ABHD1	ACAT1	BHLHB9	ADGRD1	AHR	ZDHHC23	ZMIZ1	VCP	WDR12	WARS1	VAT1	VPS8	ABCE1	ABTB2
ACOT6	ACVR2A	BIRC2	ALDH9A1	ANKS1B	ZNF467	ZNF225	WARS1	WDR18	WDR77	ZNF22	ZNF211	ABTB2	ACTR1B
ACVR2A	ADAMTSL3	BOK	ANXA2P2	ANXA2	ABHD15	ABCF3	ABLIM1	ABCA7	ABCA7	AGA	ABHD5	AFG3L2	AGK
ADAMTSL3	ADCY7	BRINP3	ASB6	ANXA2P2	ABHD8	ACSM3	ACSM3	ABLIM1	ACACB	AGPAT5	AGO2	AK2	ANXA6
ADCY9	ADCY9	BTBD2	ATAD2	ANXA5	ACP3	ACVR1B	ACSM5	ADGRL1	AKAP8L	APOBEC3B	AKAP8	AKIP1	ASL
AFAP1	AFAP1	BUB3	ATP8B3	ATAD2	ACSS2	ACVRL1	ACVR2B	AMH	ANK3	APOBEC3F	ALOX5AP	AP2B1	ATAD2
AGRN	AGPS	C11orf71	BAIAP2L1	ATP1B1	ACVRL1	ADAM22	ACYP2	AMT	ARL4C	ARAP2	AOPEP	ARPC5L	AURKA
AK9	AGTPBP1	C1QC	C1orf216	ATP2B4	ADAMTS4	ADGRL2	AQP2	ANGPTL2	ARRB1	ARG2	ATIC	ARPP19	AURKB
ALK	AKAP9	C2orf16	CAMTA2	ATP8B2	ADCY6	ADTRP	ARHGEF18	ANKRD12	ATF7IP2	ARHGAP19	ATP6V0A2	ASNS	BIRC5
ALKBH7	AKR1A1	C4orf46	CAPS2	B2M	ADH1C	AGXT	ARHGEF9	ANKRD49	ATG14	ARHGEF6	ATP6V0E2	ATP5MC1	BLM
ALMS1P1	ALDH16A1	CAMK2D	CARTPT	B3GALT2	AFP	AK5	ARNTL	ANKRD6	ATG9A	ASPM	BAG2	AVEN	BRINP2
ALX1	ALDH6A1	CAMKV	CASK	B3GNT5	AKAP12	ALLC	ARRB1	ARNTL	ATM	ATAD2	BARD1	B3GNTL1	BSPRY
ALX4	ALK	CD27	CASKIN1	BARD1	ALS2CL	ALOXE3	ASPH	ATG14	ATXN7	AVEN	BCL2L1	BCAR3	BUB1
ANKMY1	ALKBH7	CDK7	CASP8	BASP1	AMIGO2	ALS2CL	ATG14	ATP6V1G1	BBOF1	BARD1	BLM	BDH1	C1orf112
ANKRD34A	ALX4	CDKAL1	CCNG2	BCL2	AMPD1	AMH	ATM	ATP6V1G2	BBX	BATF	BLMH	BRCA1	CASP9
ANKRD45	AMPD2	CEACAM21	CCR6	BCL2L11	AP2A2	APBA2	ATP6V1G1	ATP8A1	BCL11B	BCL2	BORA	BRIX1	CBX5
ANO8	ANAPC7	CEACAM6	CD1B	BUB1B	APP	ARHGAP32	ATP6V1G2	ATXN7	BRD9	BIRC3	BUB3	BTG3	CCDC51
AP4B1	ANKRD34A	CHMP1B	CD58	C18orf54	APPL2	ASPH	BBOF1	BACH2	C10orf95	BLM	BYSL	C12orf43	CCNA2
APOL6	ANKRD52	CLIC4	CD83	CAPZA1	AQP11	ATG14	BCL11B	BCL11B	C1orf54	BUB1B	BZW2	C19orf53	CCNB1
ARHGEF16	ANO8	CMA1	CD86	CASP1	AR	ATP1A2	BNIP2	BCL2	C7orf26	CALHM2	C1QBP	C1QBP	CCNB2
ARHGEF19	AP1M1	CRYBG2	CDC42BPB	CASP8	ARHGAP29	AVPI1	BRF2	BCL6	C9orf78	CAPN2	C3orf52	CAD	CCR3
ARPIN	AP3M1	DAXX	CDC42EP3	CBLL1	ATP1B1	BCAS4	BTG2	BHMT	CAST	CARS1	CCND2	CCDC86	CCR8
ARSJ	ARHGAP21	DEFB119	CDC42EP4	CCDC50	ATP6V0A2	BIN1	BTN3A1	BIN2	CDC37L1	CASK	CCT2	CCDC88C	CD38
ATP13A5	ARHGAP35	DHX8	CDKN3	CCR6	ATP8B4	BNC1	BTN3A3	BTN3A1	CDIPT	CASP8	CCT7	CCT6A	CD79B
BAALC-AS2	ARHGEF19	DLGAP3	CDO1	CD58	ATXN7L3B	C19orf53	CACFD1	CBFA2T2	CDR2	CBFB	CDC45	CCT7	CDC14A
BAHD1	ARIH1	DMD	CDT1	CDC42EP3	BCL2L14	C7orf26	CAST	CBLB	CEP68	CCNB1	CDCA8	CD200	CDC20
BBOX1	ARPIN	DNAJC14	CENPE	CDHR3	BTLA	CACNA1H	CD247	CCSER2	CFAP410	CCNB2	CDT1	CD320	CDC25B
BBS1	ASAP2	DPT	CENPU	CDK19	C1orf158	CAMK2B	CD48	CD247	CFAP74	CCR2	CENPA	CDCA3	CDC45
BCDIN3D	ASB15	DUOX1	CEP55	CDKN2B	C1orf21	CCDC59	CD6	CD248	CGGBP1	CCR4	CENPF	CDT1	CDC7
BCL11A	ASB3	EIF1B	CFAP206	CENPO	C2orf74	CCNP	CDC37L1	CD27	CGRRF1	CD226	CFAP20	CEACAM1	CDCA8
BDNF	ASMTL-AS1	ENDOU	CFAP65	CEP128	CARS1	CCNT1	CDIPT	CD55	COQ10B	CD38	CIAPIN1	CENPQ	CDKN3
BEND4	ATF7	ENSG00000232825	CHEK1	CEP55	CDK10	CD248	CDR2	CD69	CROCCP2	CD79B	CKS1B	CENPS	CDT1
BID	ATOH7	EPRS1	CHST7	CHN1	CDKL1	CDC25C	CEMIP2	CDK6	CXCR4	CENPE	CLC	CFLAR	CENPA
BLCAP	ATP13A5	EXOSC9	CIDEC	CLDND1	CDR2	CDC37L1	CERNA1	CDR2	CYFIP2	CFLAR	CLPP	CHORDC1	CENPE
BMS1P1	ATP6AP1	FAM124A	CLEC4F	CLIC1	CERS6	CDHR5	CLK1	CFAP74	DBP	CHFR	CNPY2	COQ7	CENPF
BOLA3	BBOX1	FAM238B	CMTM3	CORO2A	CLIP1	CDK3	COQ10B	CHKB	DCAF16	CLIC1	COX17	CSTF2	CENPM
BPI	BBS1	FAM71B	CMYA5	CPOX	CNGA1	CFAP410	CSGALNACT1	CHST12	DDX5	COL6A3	CRCP	CWF19L1	CENPN
C18orf12	BCL11A	FCGR1A	COL13A1	CRTAP	CNN3	COL11A2	CTSF	CLK1	DGAT1	COL9A2	CS	CYB5B	CENPS
C1QTNF7	BCL3	FGG	COL9A3	CST7	COA6	CPA4	CUTA	CLK4	DGKZ	CREB3L2	CTDNEP1	DBF4	CEP55
C2CD2	BCOR	FMNL2	CORO1B	CTLA4	CREB5	CSH1	CX3CR1	CMKLR2	DIDO1	CRELD2	CTPS1	DDX10	CKS1B
C4orf36	BCS1L	GAL	CTIF	CTNNA1	CTSV	CXADR	CXCR4	COX4I1	DMBT1	CSTF2	DBF4	DDX39A	CKS2
C6orf223	BHLHE22	GALNT1	CXCR3	DENND10	CYP2S1	DCAF4	CYTH1	CRISPLD2	E4F1	CSTF3	DCLRE1A	DGUOK	CNTFR
C9orf40	BID	GALNT16	CYP1A2	DGKH	DAP	DCN	DAZAP2	CTSF	FAM117A	CUL3	DDX39A	DIAPH1	COG4
CA8	BLCAP	GALNT8	CYP26A1	DNA2	DAPL1	DCXR	DGKZ	CXXC1	FAM53C	DCPS	DNM1L	DKC1	CORO1A
CABLES1	BMS1P1	GAPDHS	DAAM1	DNAAF4	DCC	DGKD	DNASE2	CYTH1	FBXW12	DDX46	DTL	DNAAF5	COX10
CABP2	BOLA1	GDPD1	DEFB125	DNAJC18	DDX25	DGKZ	DPEP2	CYTIP	FBXW4	DHFR	DTYMK	DNAJC2	CPN1
CACNA1A	BOLA3	GHDC	DENND1B	DOK2	DENND2D	DPYSL4	ECHDC2	DAZAP2	FGF9	DIPK1A	DUS1L	DNAJC9	CREM
CACNG7	BTAF1	GNA12	DGCR5	DUSP5	DMBT1	DXO	ELF2	DCAF16	FHIT	DLGAP5	EIF2B3	DONSON	CSTF2
CALCA	C12orf60	GPR161	DNAJC15	DYNLL1	DNTT	EEF1G	EPN2	DGKZ	FLNB	EHD1	EIF2S1	DUS4L	CTPS2
CAMK1D	C17orf75	GSDMC	F2R	EEF1AKMT3	DSE	EFHD1	EXT1	DNAJC22	FLT3LG	EIF2S2	EIF3I	EBNA1BP2	DAZAP1
CAMSAP2	C18orf12	GUCY2F	FAM126B	EIF3A	DUSP10	EGFR	FAM117A	ECHDC2	FNDC3B	EIF4E2	ENO1	EIF2B3	DCLRE1A
CAPZA3	C19orf48	GXYLT2	FAM186A	ELAPOR1	DUSP28	EPHA1	FAM172A	ELF2	FOS	EPAS1	ERCC6L	EIF5B	DDC
CC2D1B	C2CD2	H3C2	FHIP2A	ELL2	DYRK2	FASTK	FAM174B	FAM171A1	FOXO1	EPS8L2	EXO1	ELOVL6	DDX49
CCDC115	C2orf15	HCN3	FOXP3	ELOVL5	EFCAB3	FAU	FAM193B	FAM53C	GABARAPL1	ESPL1	EXOSC2	EMC6	DEFB126
CCDC15	C4orf36	HES1	GABRR3	EPS15	EHD3	FCGRT	FAM66D	FAM8A1	GADD45B	FANCL	EZR	EMC9	DHFR
CCDC180	C6orf223	HFM1	GJB6	ESF1	ELOVL7	FHIT	FBXW4	FGF9	GAL3ST4	FKBP3	FAM136A	EPRS1	DLEU1
CCDC28B	C9orf85	HIGD1B	GLOD5	F2RL2	EMB	GALNT11	FCMR	FHIT	GARRE1	FNBP1	FBXO41	ERCC6L	DLEU2
CCL4	CA8	HLA-DPB2	GMNN	FAM43A	EMC9	GALNT12	FGF9	FOXN3	GATAD1	FUT8	FCER1A	ERH	DLGAP5
CCNY	CABLES1	HMGN3-AS1	GPR19	FAM91A1	ENC1	GCNT3	FHIT	FOXO1	GNPTAB	GALT	FIBP	EXO1	DONSON
CCS	CACNG7	HSPA2	GRID1-AS1	FBXO3	ENDOG	GPR153	FHL1	GADD45B	GOLGA3	GATA3	FUT8	EZH2	DPEP1
CD248	CALCA	HTATSF1P2	GYPB	FCHO2	EPAS1	GPRASP1	FKBP9	GALNT11	GOLGA8H	GCH1	GAPDH	FAHD2A	DPP3
CD40LG	CAMK1D	INPP5J	H2BC4	FGL2	FAAH	GRB7	FOXO1	GALNT12	HAUS3	GFI1	GGH	FAM124B	DTL
CD46	CAMSAP2	INTS14	H4C8	FHIP2A	FAM78A	GRHL2	FYB1	GOLGA8H	HLA-F	GPALPP1	GINS1	FASLG	DUSP4
CD8B	CAPZA3	ITM2C	HEATR3	FRMD4B	FMOD	GTPBP6	FYN	GPR153	IER2	GPR171	GINS3	FSD1	DUT
CDK5RAP2	CARD19	ITPRID1	HFE	FUCA2	FNTB	GZMM	FZD8	GPR75	IGFBP7	GTPBP4	GRAMD1B	FXN	EIF4EBP2
CDS1	CASP12	JOSD1	HIP1	FYCO1	FOXK1	H2AC14	GABRA2	GRB7	ITGA5	HCLS1	GSTA4	GART	ELOVL6
CEP68	CASP3	KIAA2012-AS1	HMGA2	FYN	GATD1	H2BC8	GADD45B	GTF2F1	JADE1	HDAC1	HAUS5	GEMIN6	EMC9
CETN2	CC2D1B	KLHDC3	HS3ST3B1	GABARAPL1	GEMIN6	HGF	GARRE1	GUSBP14	JADE2	HELLS	HINT1	GMPS	EXO1
CFAP298	CCDC110	KNCN	HSPA8	GALM	GPD2	HP1BP3	GCC2	GVINP1	JOSD1	HINT1	HNRNPAB	GOT1	EZH2
CGNL1	CCDC115	KXD1	HTATIP2	GATA3	GRAMD1A	ICOSLG	GNG12	HAUS3	JUND	HLA-A	HNRNPM	GRAMD1B	FANCG
CHD9	CCDC15	LCE3D	HTATSF1P2	GCNT1	GRAP2	IL6ST	GPA33	HECA	KANK1	HMGB2	HSPD1	GSPT1	FANCI
CHKA	CCDC152	LEFTY1	IGHMBP2	GLB1	GSN	INCENP	GYPC	HLA-E	KANSL2	HPGDS	HSPE1	GTPBP4	FEN1
CHRNA2	CCDC28B	LGR4	IL10RB-DT	GLCCI1	GTF2I	IRF3	H2BC21	HLA-F	KBTBD11	IFI16	IFRD2	H4C11	FETUB
CHRNB2	CCL4	LHX2	IL18R1	GLCE	GUCD1	IRF6	HCN4	ID4	KCNH2	IL18R1	IFT57	HCCS	FGFR1
CHRNG	CD248	LINC00269	IQGAP2	GOLGA8B	H2BC13	ITGA6	HIVEP2	IFT20	KLF11	IL2RA	ILF2	HEATR1	FIBP
CITED4	CD40LG	LINC01107	ISG20	GPR174	HOXA1	JADE1	HKDC1	IL11RA	KLF13	IL32	ILKAP	HJURP	FUT8
CLCN3	CDC26	LINC01549	JAG2	GPR19	HP1BP3	JOSD1	HSD17B11	IL23A	KLHL21	IQGAP1	IMP4	HSD17B10	GALK1
CLTCL1	CDK1	LINC01553	KIF11	H1-3	HPS5	KANK1	ICAM3	IQCK	KLHL28	JTB	IPO5	HSPA14	GATA3
CMTM5	CDK5RAP2	LINC01620	KIF15	HDAC4	HS3ST3B1	KANSL2	ID4	ISG20	KLHL36	KAT2B	ISG20L2	ICMT	GGCX
CNNM4	CENPE	LINC02139	KIR3DS1	HERPUD1	IBTK	KBTBD11	IER2	ITGA6	KRT18	KIF11	KIF18A	IDH3A	GINS1
CNOT4	CENPF	LIPJ	KLK4	HLA-DRA	IFITM10	KLF13	IFT20	ITIH3	LARS1	KIF18A	KNTC1	ILF2	GJC2
CNPY1	CETN2	LRATD1	KRT7	HPGD	IKZF1	KRT18	IGBP1	JADE1	LONP2	KIF18B	LBHD1	INPP1	GMNN
COG1	CFAP298	LRRC56	KRTAP3-1	HSPA1A	IL17RA	LAMC3	IL16	JAM3	LPCAT3	KIF22	LIF	KDM1A	GPR19
COL10A1	CGNL1	LRRCC1	LARGE-AS1	IBTK	IL1RL2	LAS1L	IL6ST	JMJD1C	LRPAP1	KIF2C	LIG1	KIF3A	H2AX
COL6A6	CHAF1A	MADD	LCT	IDS	IL2	LENEP	IQCK	KANSL2	LRRC14	KLF2	LONP1	KNTC1	H4C3
COPG2	CHCHD1	MAF1	LHX9	IER5	IL21	LEPROTL1	ITGA6	KAT6B	MAD1L1	KNTC1	LSM4	LANCL2	HJURP
COX7A1	CHD9	MAST3	LILRB1	IKZF2	ITGB3	LIG1	ITGB7	KAT8	MAN1C1	LANCL1	LTB	LRRC42	HNRNPAB
CPNE3	CHRNA1	MFAP3L	LINC00307	IKZF4	ITK	LRIT1	ITM2A	KBTBD2	MARK3	LASP1	MAGOH	MAGOHB	IDH2
CR2	CLCN3	MMP15	LINC00963	IL10RB-DT	KBTBD13	LTBP2	ITM2B	LBH	MAU2	LBHD1	MAGOHB	MAK16	IGHM
CRBN	CMTM5	MOSPD2	LINC01095	IL12RB1	KCTD16	LYRM9	JMJD1C	LEPROTL1	MED13L	LOXL1	MAP4K1	MICAL2	IL18R1
CREB3L4	CNNM4	MRM3	LINC02743	IL2RA	KLHDC1	MAN1C1	KANSL2	LITAF	MGAT4A	LTA	MCAT	MKI67	IL2RA
CSNK1D	CNPY1	MSL2	MAF	IL2RB	KLHL14	MAP2K6	KAT2B	MAGED2	MNT	MANEA	MCM10	MRM3	IL2RB
CSTA	COL10A1	MTPAP	MAML1	INHBC	KLRD1	MCTP1	KBTBD2	MAST3	MOAP1	MAPK11	MCPH1	MRPL11	IL32
CUBN	COL5A1	NAF1	MAN1A2	IQGAP1	KREMEN1	MEPCE	KHNYN	MGAT4A	MOB4	MARCHF3	MEOX1	MRPL19	IL9R
CXCL14	COMMD7	NANOS3	ME1	IQGAP3	L3MBTL3	MRM3	KLF13	MGP	MSL1	MCM2	MICAL3	MRPL28	INHBE
CXXC1P1	COTL1	NAT8B	METRNL	IRF4	LAIR1	MRPL49	KLHL3	MRC2	MSL2	MCM6	MKI67	MRPS16	IRF4
CYP2J2	CPNE9	NEBL	MFSD6	IRS2	LANCL3	MSL2	L1TD1	MSL2	MTCH1	MELK	MLH1	MRPS31	ITM2A
DAAM2	CRBN	NKX2-1-AS1	MIAT	KAT2B	LDLR	NAA15	LEF1	MST1	MVK	MEOX1	MRE11	MYBL2	ITPR2
DACT1	CREB3L4	NTM	MTMR7	KDSR	LDLRAP1	NAP1L3	LEPROTL1	MTERF4	NELL2	MICAL2	MRPL17	NAA10	JPT1
DDAH2	CRYBG1	OR5I1	MUC13	KNL1	LMO4	NBPF10	LITAF	MVK	NGDN	MLEC	MRPL23	NARS2	KIF11
DEPTOR	CSNK2B	OR5L2	MYO1G	LINC00963	LMTK3	NCAM1	LMBR1L	MX2	NXF1	MLH1	MRPL24	NCAPD2	KIF15
DGCR5	CSPG5	OSER1	N4BP1	LINC01006	LRRC75B	NELL1	LYRM9	MXI1	OSER1	MRE11	MRPL58	NCAPD3	KIF22
DHX58	CTAG2	PAK5	NABP1	LINC01012	LYPD6B	NOL12	MAB21L2	NBPF10	PARP6	MTHFD1	MRPS12	NDUFA7	KIF2C
DLL3	CTSC	PALM	NAGA	LINC01734	LYST	NPY6R	MAML3	NCOA2	PATZ1	MTMR1	MT1E	NDUFAF4	KIF4A
DLX1	CTTNBP2	PAPOLG	NAV2	MAP2K1	MAP10	NRP2	MAN2B2	NFKBIA	PCIF1	NCAPG	MT1G	NEIL3	KLHL25
DMBX1	CXCL14	PCP4	NCAPG2	MAPKBP1	MAP7	OMP	MAX	NGRN	PDP1	NDC80	MYBL2	NEK2	KNTC1
DMTN	CXXC1P1	PKDREJ	NEK2	MARCHF3	MAX	OPRPN	MCUB	NLRP1	PER1	NIBAN1	NAA10	NFATC2IP	KRT36
DNAH12	CYBA	PLAAT5	NLN	MCCC2	MBOAT4	OR2C1	MGAT4A	NME3	PFN2	NIT2	NCAPD3	NFYC	LANCL2
DNAJA4	CYBC1	PLK3	NTRK3	MEF2C	MBP	OSER1	MLLT3	NOL12	PGGHG	NME7	NCAPG2	NIP7	LBHD1
DOHH	CYLD	PNCK	OTULIN	MEOX1	MCTP2	OTUD3	MSX2	NTF3	PIAS1	NOP56	NCAPH2	NMI	LIG1
DPYS	CYMP	PRKAB1	OXT	MGME1	METTL9	OVGP1	MTERF4	NYNRIN	PIK3IP1	NUP107	NCL	NOL7	LMNB1
DUS1L	CYTIP	PRSS58	PARD6G	MIAT	MFHAS1	PDCD4-AS1	MVK	P2RY10	PLCH1	NUP50	NCR3	NOP16	MAOB
DUS4L	DAAM2	PRSS59P	PBK	MIB1	MFSD6	PDE4B	NBL1	PACS1	PLCL2	NUSAP1	NMT1	NTHL1	MCM2
DUSP14	DACT1	PRTG	PCDH10	MUC6	MIA2	PDK1	NGDN	PARP16	PODNL1	OPTN	NOC4L	NUP188	MCM4
ECI2	DAD1	PTP4A1	PCTP	MYB	MYO10	PDP1	NLRP1	PARP8	POPDC2	P2RX5	NOL7	OGFOD1	MCM7
ECM1	DCAKD	PTPRZ1	PDE4A	MYBL1	MYO3A	PEPD	OPTN	PEPD	PPFIBP2	P2RY10	NOL9	OIP5	MED20
EEF1D	DCHS2	RAB11FIP4	PHC2	NCF4	NFE2L2	PFDN5	OR10H1	PEX5L	PPP1R13B	P4HA2	NOLC1	ORC2	MELK
EEF1E1	DCP2	RABEP1	PIN4	NIBAN1	NYAP1	PHAF1	OSER1	PGGHG	PQBP1	PA2G4	NPRL3	ORC3	MRPL11
EFCAB10	DDAH2	RASSF9	PKHD1L1	NR4A2	ODF3	PIK3IP1	PAX6	PIP4K2B	PRDM4	PCBP1	NTHL1	OSBPL3	MRPS11
EIF2AK3	DDT	RBAKDN	PKN3	NTNG2	PAOX	PLA2G1B	PDCD4-AS1	PLEKHB1	PRKAB2	PCLAF	NUDCD3	PAICS	MRPS12
EIF3K	DDX18	RGCC	POMT2	OIP5-AS1	PAQR7	PLA2G2E	PDE4B	POM121	PTGER1	PDCD4	NUDT15	PFAS	MYB
EML3	DDX24	RHBDL2	PPIF	OPTN	PCYT2	PLAC8	PFDN5	PPP2R2D	PTGER4	PHTF2	NUP210	PHB	MYBL2
ENPP3	DHX58	RNF121	PPP1R12C	PARPBP	PDE3B	PLEKHB1	PIAS1	PQBP1	PTP4A1	PIEZO1	NUP37	PLAAT3	NCAPG2
EP400P1	DLD	RNF183	PPP2R2B	PDP1	PDK1	PLXNB1	PIK3IP1	PRKAB2	PTPRA	PIP5K1B	NUP93	PLK1	NCF4
EPM2AIP1	DMBX1	RNF20	PRELP	PEA15	PDLIM4	PNRC1	PIK3R1	PRKCZ	RAB9A	PMCH	NVL	POLE3	NDUFA7
ERP29	DMTN	ROBO1	PSMA6	PERP	PIK3CG	PRAMEF10	PLEKHA1	PSPN	RELA	POGLUT2	ODC1	POLQ	NELFE
ETS1	DNAH12	ROS1	PTP4A1	PHACTR2	PIK3IP1	PRICKLE3	PLEKHA5	PTGER1	REX1BD	POLA1	PABPN1	POLR2D	NPDC1
ETV6	DNAJB14	RPA1	RAC2	PHKB	PIK3R5	PRPH	PLEKHB1	RAB25	REXO4	POLD3	PDCD2	POLR3K	NSD2
EVL	DNAJC28	RTN4	RALGPS1	PIAS3	PIM2	PRRX1	PPIEL	RBFOX1	RFX1	POLH	PDCD5	PON2	NTN3
EVX1	DNTTIP1	S1PR3	RBM42	PIK3AP1	POLE2	PTGER1	PPP2R2D	REX1BD	RHOT2	POP7	PFDN2	PPAT	NTRK1
EXOC2	DOC2A	SCN7A	RDH10	PIWIL4	POU5F1	PTHLH	PPP3CC	RHOH	RNF125	PPAT	PLK1	PPCDC	NUSAP1
FAAP100	DOCK2	SDC3	RGMB-AS1	PLG	PPFIA4	PYY	PSPN	RNF125	RNF139	PPCDC	PLPP1	PPID	P2RX5
FAM111B	DPYS	SDHAF1	RGN	PLS3	PPIC	RAPGEFL1	PTGER1	RNF130	RNF38	PPP1CB	PMAIP1	PPIF	PCDHB11
FAM181B	DUS1L	SDHAF2	RNF181	PPP1R16B	PPP1R15B	RASA3	PTGER4	RNF139	RPL10L	PRC1	PMPCA	PPP1CA	PCLAF
FAM47A	DUSP14	SELENOI	RNF186	PPP1R26-AS1	PPP2R1B	RASGRP2	PYGM	RNF220	RPL28	PRKCB	PMS1	PPP1R14B	PCNX1
FAM86C1P	DYNC1I1	SEPTIN4	RNF187	PTBP2	PPP3R1	RHOBTB3	R3HDM2	RNF38	RRAGB	PSMB4	PNO1	PPP1R16B	PDZK1IP1
FBXL14	ECM1	SEPTIN7P2	RORA	PTPN7	PSD3	RIPK2	RABGAP1L	RPL10L	RWDD3	PTBP3	POLD2	PRIM1	PKP4
FBXO46	ECM2	SH3PXD2B	RUBCN	RAB11FIP1	PTK6	RNF144A	RAP2B	RPL11	RYK	PTGER2	POLDIP3	PRPS1	PLK4
FGF23	EEF1D	SLC17A4	SAG	RAB3D	PUS7L	RNFT2	RASA3	RPL19	SAMHD1	RACGAP1	POLE	PSD4	PLPP1
FRAT2	EEF1E1	SLC1A2	SANBR	RALB	RAB27B	ROS1	REX1BD	RPL28	SAP30BP	RAD50	POLR1E	PSMA3	PPCDC
FUS	EFCAB10	SLC2A10	SAP30	RAP1A	RAP2B	RPH3A	RHBG	RPL29	SATB1	RAP1GAP2	POLR3G	PSMB4	PPIL2
GABARAPL3	EFR3A	SLC2A13	SCLT1	RBL1	RAPGEF4	RPL10P17	RNF125	RPL32	SC5D	RASGRP2	POLR3K	PSMB9	PPP1R16B
GABRR3	EIF2AK2	SLC39A10	SDC4	RBMS3	RASA3	RPL11	RPL10L	RPL34	SECISBP2L	RBBP8	POP7	PSMC3	PRC1
GASK1B	EIF2AK3	SLC43A1	SEC24A	RCHY1	RASGRP2	RPL19	RPL11	RPL35A	SEMA4F	RBKS	PPP2R2A	PSMD12	PRKCB
GCAT	EIF3J	SLC5A8	SEL1L3	RDX	RCN3	RPL27	RPL19	RPS10	SF1	RBM38	PRKD2	PSME3	PSRC1
GJB3	EIF3K	SMIM15	SHMT2	REEP3	RFLNB	RPL27A	RPL23AP32	RPS14	SGF29	RBPJ	PRMT5	PTBP3	PTGDR2
GMNC	ENPP7	SNORA71A	SIPA1L1	RGS12	RGCC	RPL35	RPL35A	RSRP1	SGSH	REXO2	PRPF8	PUDP	PTPN22
GPC2	EP400P1	SNORA71B	SLC22A13	RNF19A	RGMB	RPL35A	RPL36	SAMHD1	SH2D3A	RFC3	PTBP1	PUM3	PTPRN2
GPC3	ERLEC1	SREBF2	SLC35F2	RORA	RNF150	RPL38	RPS27	SARDH	SIK1	RFC4	PWP2	PUS7	PTTG1
GPN3	ERP29	SSMEM1	SLC38A5	RPL39L	RNF32	RPS10P5	S1PR1	SCAND1	SIRT1	RFC5	RACGAP1	PXMP2	PXMP2
GPX7	ETNK2	SYCP2L	SLC4A3	RUBCNL	RSU1	RPS12	SC5D	SETD2	SLC16A6	RMI1	RAD50	RAD1	RAC2
GRAP	ETS1	SYNPO2	SLC5A7	S100A4	RYR1	RPS15A	SCAND1	SGF29	SLC25A16	RNF44	RBM10	RAD50	RAD1
GRIN3B	ETV6	TBC1D14	SMC6	S1PR2	S1PR1	RPS28	SDR39U1	SGSH	SLC7A6	SEC24C	RBM28	RAD51	RAD51
GSTM4	EVL	TCN2	SPRN	SAMD8	SATB1	SC5D	SERINC5	SH2B2	SMAD7	SHMT2	RCC1L	RBBP4	RALGPS1
GTF2H1	EXOC7	THAP1	SSTR3	SAMSN1	SCML4	SCARB2	SFMBT1	SLC16A6	SMAGP	SLAMF1	REXO2	RFC2	RBBP8
GUCY1A1	EXOSC1	TLK2	ST8SIA6-AS1	SDC4	SELENOP	SEC14L2	SGSM2	SLC25A36	SMURF2	SLC1A4	RNASEH2A	RFC4	RBM4B
GUF1	EYA3	TMEM59L	STX1A	SETD7	SEMA4A	SELL	SIK1	SLC2A11	SOGA1	SLC25A12	RPS6KA5	RIOX2	RCC1
GUSBP11	FAM111B	TNFRSF10A	STX6	SGSH	SEMA4F	SGF29	SLC16A6	SLC4A1	SPECC1L	SLC27A2	RPUSD2	RNASEH2A	RFC4
H1-5	FAM118B	TNFRSF14-AS1	TBCB	SKAP1	SETD4	SHH	SLC25A16	SMARCD3	SPEN	SLC39A14	RRM1	RRP15	RNASEH2A
H2BC1	FAM181B	TOPORS	TESMIN	SKAP2	SETX	SLC16A6	SLC2A4RG	SMURF2	SPPL2B	SLC43A1	RUVBL1	RUVBL2	RPA3
HARS1	FAM21EP	TREML1	TMEM132A	SLC16A1	SH3KBP1	SLC3A1	SLC35C2	SNN	SPSB3	SLCO4A1	SFMBT1	RWDD2B	RPL39L
HDAC7	FAM3D	TRPV5	TMEM247	SLC16A6	SHLD1	SMAD7	SMAD7	SNX6	STRN3	SMAD3	SGTA	SEPHS1	RRAS2
HELZ	FAM47A	TSC2	TNFRSF21	SLC25A24	SLC12A7	SNHG17	SMAGP	SPSB3	SUCO	SMC2	SLC25A38	SLBP	RRM2
HMX2	FAM47C	UBAC1	TNFSF10	SLC25A46	SLC16A10	SNHG3	SMPD1	SRSF5	TCF20	SMC4	SLC43A3	SLC16A1	SEC61A2
HNRNPA2B1	FAM50A	UBAP2L	TNIP3	SLC35G2	SLC16A5	SPDEF	SNX6	STK19	TCF7	SMC6	SLC7A5	SLC25A32	SHMT2
HPD	FAM9A	UBE2Z	TOX	SLC7A5	SLC30A4	SPINK4	SPSB3	STX16	TCTA	SMS	SNRPA1	SLC35F2	SLBP
HRK	FBXL14	UPRT	TPX2	SLCO3A1	SLC6A13	STARD5	SRSF5	SYNE1	TENT5C	SOCS2	SNRPD3	SLC39A14	SLC35F2
HSD17B1	FCSK	VTCN1	TRIM14	SMCHD1	SMAP2	SUSD4	STK38	TAS2R10	TGFBRAP1	SP110	SPAG1	SLCO4A1	SLCO4A1
HSD17B2	FDCSP	WFDC3	TSACC	SNTB2	SNN	TBL1Y	SYF2	TCTA	TLE2	SP140	SPDL1	SMS	SNF8
HTR5A	FITM1	WWP1	TSPOAP1	SNX30	SOX5	TESMIN	TCF7	TENT5A	TMEM185B	SPATS2L	SRM	SNRNP40	SP140
IBSP	FOXRED2	WWTR1-AS1	TTC38	SOCS2	SPICE1	TFAP2C	TCTA	TENT5C	TNFAIP3	ST8SIA4	SRRD	SNRPC	SPAG5
IDO1	FUNDC1	XIST	TTC7A	SOD2	SPP1	TFCP2L1	TENT5A	THUMPD1	TNFSF8	STAT4	SS18L2	SP140	SPRR3
IFI44L	INTS6L	ZFP57	UBR1	SRGN	SSH3	TGFA	TENT5C	TMEM161A	TOB1	STK39	SUPT16H	SRRD	SYT11
LINC00951	KIF9-AS1	ZNF214	VASH1	SSH1	ST3GAL1	TGFBR2	TGFBR2	TMEM260	TOE1	STN1	TACC3	SSRP1	TARS1
LINC01588	LAMP5	ZNF221	VAX2	SURF4	SYNE1	TNNT3	TMCC1	TMPRSS5	TP53BP2	TACC1	TAP1	SUPT16H	TFDP1
LINC01949	LINC01588	ZNF345	VXN	TAB2	TAGLN2	TOB1	TMEM120B	TMUB2	TPST1	TAF2	TARBP2	SUV39H2	TK1
LINC02210	LINC02210	ZNF597	ZC2HC1A	TBK1	TCAF2	TOE1	TMEM185B	TOB1	TRIM22	TAF5	TARS1	TBPL1	TMEM106C
LINC02880	LINC02880	ZNF622	ZNF280C	TIFA	TDRP	TPST1	TMEM243	TP73-AS1	TSC22D1	TAOK3	TLCD3A	TCERG1	TNFSF10
MCUB	MCUB	ZNF765	ZNF804A	TIPARP	TEC	TRIM10	TMPRSS5	TPST1	TSPYL2	TEX30	TMEM106C	TDP1	TOP3A
MFSD12	MFSD12	ZNF846	ZRSR2P1	TNFRSF1B	TEX13A	TSPAN1	TNFAIP3	TRAPPC6A	TSR1	THOC5	TMEM14A	TEDC2	TOX4
MTRES1	NDNF	ZRANB1	ZSWIM8	TPRG1	TGFBR3	TSPAN6	TOB1	TRIM10	TTC3	TJP2	TMEM184B	TFB2M	TPGS2
OGFOD3	PPP1R32		ZW10	TRAF5	THEMIS	TSPYL2	TP73-AS1	TRIM22	TUG1	TK1	TMPO	TIMM10	TPX2
PAGR1	PRDM16-DT			TTC39C	TMEM229B	TSSK2	TRAPPC6A	ULK2	UVRAG	TKTL1	TOE1	TIMM13	TRAC
PPP1R32	SOWAHA			TUT7	TMEM71	TTC27	TRIM10	USE1	VPS51	TMEM43	TPI1	TIPIN	TRIP13
PRDM16-DT	SUCO			TXNDC16	TMEM72	TTPA	TSC22D3	WNT10B	VWA8	TMPO	TRAC	TMA16	TRPA1
PXYLP1	TBC1D32			UCK2	TMEM9B	UBIAD1	TSPAN14	ZBTB1	XKR8	TOPBP1	TRAF1	TMEM258	TUBB3
SMG8	TLCD3B			UGGT1	TMIE	ULK2	TUG1	ZBTB16	XPO6	TPX2	TSFM	TPD52	TUBB4B
SOWAHA	TMA7			USP48	TRIM40	UPK2	VCPIP1	ZBTB18	YJU2B	TRADD	TSR3	TRAIP	TYMS
SUCO	TMEM242			UTRN	TRIM69	UXT	VPS51	ZBTB20	ZBTB20	TRAF1	TTC26	TRIP13	UBE2C
TMA7	TMEM263			UTS2	TRPV4	WDR74	VPS8	ZBTB40	ZBTB40	TRAF3IP3	TTI2	TTF1	UBE2S
TRAPPC11	TRAPPC11			VCPIP1	TSPYL4	WNT10B	WDR45	ZC3H12A	ZC3H12A	TRIP4	TUBA3C	TTK	UBFD1
ZGRF1	TRMT13			WDR47	TXNL4B	WNT7A	WTAP	ZFAND3	ZFP36	TUBB	TUBB4B	UBE2L3	UQCRQ
ZNF736	XKR8			ZCCHC18	UBALD1	XKR8	ZBTB40	ZNF165	ZNF239	TXNDC15	TWNK	UBE2M	WDHD1
	ZGRF1			ZFAND6	UBE2J1	ZFAND3	ZFAND3	ZNF34	ZNF263	TYMS	UAP1	UBE2N	WDR76
				ZNF80	VIPR1	ZFP2	ZFP36L2	ZNF44	ZNF329	UBE2N	UBAP2	UBIAD1	WHRN
				ZSCAN9	VWCE	ZNF329	ZNF184	ZNF510	ZNF34	UBR7	UBE2M	UBR7	ZBED2
					WDR13	ZNF331	ZNF211	ZNF551	ZNF492	UCP2	UFD1	UCHL3	ZMYND10
					WFIKKN2	ZNF510	ZNF266	ZNF589	ZNF506	USP14	VARS1	UCK2	ZNF544
					XKRX	ZNF516	ZNF329	ZNF665	ZNF510	UTP14A	VRK1	UTP11	ZWILCH
					ZFP14	ZNF669	ZNF862	ZNF669	ZNF516	XRCC6	WDR43	ZW10	ZWINT
					ZHX3			ZSCAN18	ZNF573	ZNF33B	WDR46
					ZNF764			ZSWIM8	ZSCAN18		WRAP73

## Sheet: Used_Genesets
MsigDB [https://www.gsea-msigdb.org/gsea/msigdb]
(Human MSigDB v2022.1) gene sets included in the study:
GSE15659_NAIVE_CD4_TCELL_VS_ACTIVATED_TREG_UP.v7.5.1.gmt
GSE15659_NAIVE_CD4_TCELL_VS_ACTIVATED_TREG_DN.v7.5.1.gmt
GSE15659_NAIVE_CD4_TCELL_VS_RESTING_TREG_DN.v7.5.1.gmt,
GSE15659_NAIVE_CD4_TCELL_VS_RESTING_TREG_UP.v7.5.1.gmt,
GSE15659_TREG_VS_TCONV_UP.v7.5.1.gmt,
GSE15659_TREG_VS_TCONV_DN.v7.5.1.gmt,
GSE22045_TREG_VS_TCONV_UP.v7.5.1.gmt,
GSE22045_TREG_VS_TCONV_DN.v7.5.1.gmt,
GSE25087_TREG_VS_TCONV_ADULT_UP.v7.5.1.gmt,
GSE25087_TREG_VS_TCONV_ADULT_DN.v7.5.1.gmt,
GSE7460_TCONV_VS_TREG_LN_UP.v7.5.1.gmt,
GSE7460_TCONV_VS_TREG_LN_DN.v7.5.1.gmt,
GSE24634_NAIVE_CD4_TCELL_VS_DAY10_IL4_CONV_TREG_UP.v7.5.1.gmt,
GSE24634_NAIVE_CD4_TCELL_VS_DAY10_IL4_CONV_TREG_DN.v7.5.1.gmt,
GSE24634_NAIVE_CD4_TCELL_VS_DAY3_IL4_CONV_TREG_UP.v7.5.1.gmt,
GSE24634_NAIVE_CD4_TCELL_VS_DAY3_IL4_CONV_TREG_DN.v7.5.1.gmt,
GSE24634_NAIVE_CD4_TCELL_VS_DAY5_IL4_CONV_TREG_UP.v7.5.1.gmt,
GSE24634_NAIVE_CD4_TCELL_VS_DAY5_IL4_CONV_TREG_DN.v7.5.1.gmt,
GSE24634_NAIVE_CD4_TCELL_VS_DAY7_IL4_CONV_TREG_UP.v7.5.1.gmt,
GSE24634_NAIVE_CD4_TCELL_VS_DAY7_IL4_CONV_TREG_DN.v7.5.1.gmt,
GSE24634_TREG_VS_TCONV_POST_DAY10_IL4_CONVERSION_UP.v7.5.1.gmt,
GSE24634_TREG_VS_TCONV_POST_DAY10_IL4_CONVERSION_DN.v7.5.1.gmt,
GSE24634_TREG_VS_TCONV_POST_DAY3_IL4_CONVERSION_UP.v7.5.1.gmt,
GSE24634_TREG_VS_TCONV_POST_DAY3_IL4_CONVERSION_DN.v7.5.1.gmt,
GSE24634_TREG_VS_TCONV_POST_DAY5_IL4_CONVERSION_UP.v7.5.1.gmt,
GSE24634_TREG_VS_TCONV_POST_DAY5_IL4_CONVERSION_DN.v7.5.1.gmt,
GSE24634_TREG_VS_TCONV_POST_DAY7_IL4_CONVERSION_UP.v7.5.1.gmt
GSE24634_TREG_VS_TCONV_POST_DAY7_IL4_CONVERSION_DN.v7.5.1.gmt
Reactome [https://reactome.org]
(version 81) pathway included in the study:
R-HSA-8877330: RUNX1 and FOXP3 control the development of regulatory T lymphocytes (Tregs)
The interactome of FOX3P including 100 medium confidence (combined interaction score ≥ 0.4) known and predicted interacting proteins for FOXP3 was downloaded from the STRING database version 11.5
from the STRING database version 11.5 [https://string-db.org].
Addtionally, A used human Treg signature was downloaded from the original the study (supporting information, sd02.xls):
Ferraro, A. et al. Interindividual variation in human T regulatory cells. Proceedings of the National Academy of Sciences 111, E1111–E1120 (2014).
