# Supplementary material for: Benchmarking tools for detecting longitudinal differential expression in proteomics data allows establishing a robust reproducibility optimization regression approach
Source: Nat Commun. 2022 Dec 22;13:7877. doi: 10.1038/s41467-022-35564-z (PMC9780321; doi:10.1038/s41467-022-35564-z)
Supplement: Supplementary file 7 — Source Data [file 41467_2022_35564_MOESM7_ESM.xlsx]

## Sheet: Figure 2a
ROC curve pAUC values in the UPS1 filtered datasets
BaselineROTS	Lme	Pme_H	Pme_L	LMMS	MaSigPro_H	MaSigPro_L	BETR	Timecourse	Limma	LimmaSplines_H	LimmaSplines_L	EDGE_H	EDGE_L	OmicsLonDA	RolDE
0.59106	0.50169	0.49815	0.56806	0.49783	0.54651	0.57395	0.72115	0.91069	0.72059	0.72059	0.81794	0.49566	0.49972	0.4956	0.52204
0.98807	0.95105	0.91846	0.94867	0.88545	0.68077	0.74671	0.65141	0.98365	0.9431	0.9431	0.9665	0.48668	0.50759	0.51296	0.98521
0.99532	0.97342	0.95934	0.96457	0.93297	0.88863	0.92811	0.65513	0.99125	0.96831	0.96831	0.97399	0.49665	0.50428	0.5114	0.9929
0.99757	0.94156	0.88812	0.94465	0.92497	0.64034	0.9151	0.63009	0.99329	0.89941	0.89941	0.95689	0.48888	0.50964	0.50421	0.99181
0.90881	0.5028	0.57522	0.56781	0.51895	0.57731	0.63228	0.77923	0.89554	0.78885	0.78885	0.85719	0.49729	0.51355	0.53437	0.70434
0.98178	0.49862	0.5073	0.48627	0.70772	0.49803	0.50889	0.52416	0.56463	0.50891	0.50891	0.4989	0.49613	0.50717	0.53246	0.94428
0.98234	0.47368	0.48518	0.49872	0.69799	0.49565	0.59298	0.65513	0.94742	0.64154	0.64154	0.74296	0.49684	0.52016	0.53664	0.92374
0.95836	0.96945	0.92815	0.95957	0.92274	0.80213	0.92066	0.64217	0.98842	0.94144	0.94144	0.97036	0.49935	0.5091	0.49716	0.96968
0.93023	0.94113	0.91918	0.94259	0.93234	0.92472	0.93342	0.64161	0.9626	0.93614	0.93614	0.96305	0.49565	0.51599	0.5052	0.97172
0.68056	0.96581	0.94446	0.96979	0.74945	0.93563	0.95968	0.66589	0.98103	0.95662	0.95662	0.9766	0.49995	0.50733	0.50876	0.74191
0.9393	0.49108	0.8027	0.90312	0.93838	0.74771	0.94957	0.85976	0.92457	0.88611	0.88611	0.95957	0.91446	0.94065	0.93483	0.99341
0.91664	0.97888	0.9699	0.98387	0.80681	0.93274	0.97097	0.65641	0.99512	0.97445	0.97445	0.98842	0.73912	0.85992	0.83453	0.95389
0.94361	0.5038	0.58249	0.85008	0.96309	0.53751	0.88293	0.67708	0.9198	0.66162	0.66162	0.90492	0.95491	0.96809	0.96434	0.99125
0.93873	0.92039	0.86176	0.9289	0.96831	0.84182	0.92504	0.61319	0.98887	0.8867	0.8867	0.95173	0.95185	0.97274	0.9682	0.99182
0.9519	0.4852	0.86592	0.93824	0.89233	0.57221	0.94471	0.80124	0.9409	0.91727	0.91727	0.96477	0.87918	0.9431	0.89651	0.99443
0.97198	0.95444	0.93251	0.95721	0.63235	0.60106	0.69658	0.6478	0.99393	0.94624	0.94624	0.96636	0.62966	0.78941	0.69552	0.95661
0.9083	0.47841	0.49281	0.49719	0.9045	0.49826	0.54351	0.49338	0.73186	0.48843	0.48843	0.49999	0.89484	0.96158	0.92654	0.98237
0.86418	0.86898	0.81842	0.89174	0.91456	0.80463	0.86585	0.62334	0.98864	0.82653	0.82653	0.919	0.8784	0.96339	0.92857	0.96373
0.9084	0.95987	0.95849	0.97818	0.81887	0.96413	0.96847	0.65702	0.9918	0.97222	0.97222	0.98371	0.78506	0.89074	0.82715	0.97914
0.90031	0.47368	0.69612	0.8455	0.59838	0.69339	0.84857	0.82266	0.88195	0.8584	0.8584	0.92353	0.56125	0.74474	0.65369	0.88419
0.9554	0.90619	0.86235	0.93277	0.85295	0.66839	0.79055	0.6117	0.99512	0.88466	0.88466	0.9515	0.84423	0.92374	0.86486	0.96604
0.97161	0.47368	0.62062	0.77295	0.74078	0.5657	0.78787	0.65714	0.95371	0.64241	0.64241	0.77654	0.87966	0.94496	0.89749	0.98546
0.95481	0.9523	0.96752	0.98683	0.91227	0.87057	0.9749	0.73844	0.98001	0.97308	0.97308	0.98898	0.88074	0.94837	0.91378	0.99202
0.91516	0.47368	0.66642	0.60057	0.71849	0.60761	0.64965	0.67475	0.63112	0.66873	0.66873	0.64475	0.67021	0.80437	0.75894	0.95221
0.94092	0.88745	0.85547	0.93491	0.94092	0.69487	0.70406	0.64526	0.967	0.88079	0.88079	0.95356	0.9301	0.96785	0.95167	0.98371
0.91278	0.47697	0.71372	0.88416	0.93554	0.62158	0.87228	0.74919	0.95321	0.80816	0.80816	0.92631	0.94735	0.97785	0.96843	0.99194
0.98273	0.85962	0.96025	0.9757	0.96155	0.64613	0.95287	0.79983	0.98478	0.96593	0.96593	0.97252	0.94971	0.97602	0.94718	0.99778
0.93203	0.89738	0.90646	0.91475	0.69586	0.5806	0.71691	0.80352	0.98228	0.92629	0.92629	0.9389	0.78025	0.89072	0.88538	0.97339
0.97834	0.92254	0.96547	0.97933	0.97116	0.84784	0.97388	0.85588	0.98921	0.97206	0.97206	0.98467	0.9701	0.98553	0.96123	0.9962
0.86648	0.96173	0.97002	0.96354	0.97699	0.73778	0.94878	0.85855	0.98751	0.97774	0.97774	0.98274	0.98692	0.98872	0.97474	0.99741
0.89635	0.79539	0.86626	0.90235	0.77767	0.75675	0.90639	0.71778	0.98318	0.90726	0.90726	0.92825	0.72902	0.87022	0.80791	0.9802
0.94245	0.83569	0.68089	0.84282	0.56688	0.51416	0.83916	0.66566	0.97914	0.78666	0.78666	0.89372	0.53081	0.69021	0.65902	0.93288
0.91574	0.76702	0.91575	0.90928	0.7914	0.61115	0.90042	0.7746	0.98308	0.95076	0.95076	0.95957	0.78002	0.90354	0.84336	0.94946
0.9577	0.84995	0.90178	0.90231	0.80894	0.86269	0.89617	0.71394	0.9925	0.96048	0.96048	0.97206	0.79656	0.91507	0.83962	0.97362
0.97417	0.7382	0.92506	0.94867	0.95975	0.67306	0.95357	0.78594	0.98478	0.9458	0.9458	0.95697	0.95066	0.96873	0.94823	0.99556
0.92682	0.81057	0.8586	0.87661	0.65326	0.61343	0.88512	0.79539	0.98882	0.90684	0.90684	0.92674	0.74917	0.86424	0.79407	0.96647
0.94554	0.81083	0.95037	0.96002	0.97834	0.63512	0.87784	0.81317	0.98739	0.97195	0.97195	0.98103	0.9756	0.9907	0.98109	0.99715
0.8852	0.91221	0.95196	0.94094	0.97666	0.64502	0.74469	0.81584	0.98217	0.97524	0.97524	0.9791	0.98449	0.98805	0.98782	0.99019
0.89596	0.61547	0.92198	0.95116	0.76938	0.7043	0.9498	0.84725	0.98569	0.9632	0.9632	0.97183	0.70353	0.86508	0.65161	0.97214
0.93816	0.70551	0.77333	0.81485	0.5437	0.70271	0.88	0.70536	0.98773	0.90521	0.90521	0.95041	0.51193	0.69195	0.53043	0.88339
0.93538	0.83095	0.95446	0.97763	0.79146	0.89528	0.96486	0.87785	0.94226	0.96418	0.96418	0.98463	0.78294	0.91923	0.66136	0.94245
0.9808	0.9287	0.93887	0.96294	0.78247	0.6447	0.93955	0.86192	0.9426	0.96452	0.96452	0.97808	0.74899	0.91757	0.67198	0.97651
0.85413	0.55859	0.94281	0.47466	0.67531	0.97626	0.48468	0.78382	0.97456	0.9682	0.9682	0.49263	0.61792	0.66515	0.64828	0.8867
0.70803	0.47648	0.8986	0.47368	0.48035	0.94564	0.47368	0.86092	0.96559	0.92468	0.92468	0.47368	0.48664	0.546	0.57425	0.62665
0.92425	0.87289	0.91959	0.84336	0.77713	0.8715	0.83746	0.72318	0.995	0.93083	0.93083	0.84568	0.72599	0.70773	0.69929	0.95359
0.98137	0.94242	0.94219	0.92765	0.90367	0.80445	0.92856	0.62454	0.99602	0.95355	0.95355	0.94957	0.72058	0.7014	0.72049	0.98009
0.9965	0.47368	0.834	0.47368	0.97429	0.82955	0.47443	0.77722	0.97944	0.9411	0.9411	0.51007	0.87243	0.73715	0.7844	0.99526
0.96836	0.47368	0.73247	0.47368	0.82767	0.75157	0.47368	0.78695	0.94087	0.79098	0.79098	0.47368	0.544	0.54598	0.58794	0.95796
0.95641	0.76154	0.87346	0.73588	0.95287	0.85688	0.72363	0.69931	0.99148	0.91687	0.91687	0.81797	0.92011	0.81589	0.8302	0.97641
0.85269	0.88443	0.91123	0.85506	0.88923	0.73756	0.85438	0.60813	0.99625	0.92861	0.92861	0.9006	0.88557	0.80593	0.83187	0.94963
0.95791	0.68695	0.959	0.65388	0.89993	0.96257	0.50941	0.69737	0.98876	0.9749	0.9749	0.78782	0.88607	0.831	0.86278	0.98866
0.84393	0.93617	0.96661	0.88291	0.51658	0.93383	0.88552	0.62999	0.99489	0.97649	0.97649	0.91096	0.61317	0.59653	0.73102	0.89928
0.92957	0.56611	0.719	0.49613	0.89943	0.83389	0.4792	0.76819	0.94764	0.85247	0.85247	0.4807	0.89511	0.85839	0.87773	0.98097
0.976	0.47368	0.75591	0.47368	0.96801	0.85585	0.47368	0.76115	0.96204	0.76098	0.76098	0.47368	0.93579	0.89957	0.90244	0.99311
0.99128	0.53397	0.93549	0.51459	0.97267	0.96775	0.56284	0.7256	0.99284	0.96877	0.96877	0.68668	0.90476	0.87295	0.86118	0.998
0.95364	0.877	0.96888	0.8502	0.73708	0.94151	0.85735	0.66589	0.99205	0.97865	0.97865	0.90687	0.58164	0.59433	0.68736	0.94724
0.92181	0.4985	0.74462	0.47368	0.90996	0.86189	0.47368	0.82496	0.89848	0.84581	0.84581	0.47368	0.90303	0.88208	0.87082	0.97054
0.92625	0.47368	0.69517	0.47368	0.91899	0.86405	0.47368	0.74304	0.91952	0.7424	0.7424	0.47368	0.92571	0.9008	0.88512	0.97152
0.91334	0.47368	0.63664	0.47368	0.79504	0.74976	0.47368	0.69035	0.79323	0.68332	0.68332	0.47477	0.82579	0.70593	0.77579	0.97259
0.92536	0.98512	0.97229	0.98069	0.56264	0.79348	0.97683	0.71618	0.99421	0.97501	0.97501	0.98455	0.59079	0.59255	0.64259	0.90728
0.9438	0.67548	0.62562	0.62539	0.77578	0.54419	0.62841	0.69572	0.96718	0.69365	0.69365	0.75893	0.90737	0.85998	0.86336	0.96785
0.93122	0.92186	0.89704	0.90926	0.78135	0.5356	0.91607	0.63287	0.98558	0.92652	0.92652	0.94424	0.92557	0.82864	0.87992	0.98793
0.93061	0.47368	0.51716	0.47368	0.81555	0.5948	0.47368	0.54766	0.92802	0.53813	0.53813	0.47701	0.83039	0.78648	0.80435	0.98687
0.97255	0.95634	0.93688	0.94859	0.59796	0.57594	0.90292	0.71442	0.99148	0.94901	0.94901	0.96242	0.61223	0.58775	0.65659	0.95696
0.93265	0.51181	0.53932	0.51211	0.78164	0.56261	0.49423	0.54612	0.9261	0.53474	0.53474	0.498	0.89919	0.83917	0.8636	0.95966
0.86513	0.8959	0.85222	0.89124	0.85234	0.51734	0.89108	0.60473	0.9841	0.88516	0.88516	0.93095	0.87847	0.83104	0.83488	0.95806
0.88837	0.90726	0.87546	0.89651	0.5671	0.60446	0.90441	0.61142	0.99095	0.89781	0.89781	0.92877	0.57569	0.53972	0.55213	0.89966
0.84599	0.84178	0.85728	0.82996	0.47885	0.58501	0.86202	0.8113	0.94143	0.92174	0.92174	0.92002	0.47925	0.48242	0.48412	0.64222
0.88633	0.87844	0.77793	0.86396	0.60065	0.60025	0.84007	0.63279	0.97541	0.80808	0.80808	0.89068	0.59776	0.56789	0.5562	0.87058
0.98241	0.47368	0.51927	0.47368	0.64707	0.61949	0.47773	0.57996	0.92059	0.56868	0.56868	0.48207	0.62158	0.57371	0.57894	0.97918
0.99234	0.9121	0.90062	0.9197	0.87038	0.53669	0.92606	0.62028	0.98546	0.91516	0.91516	0.95048	0.89953	0.82674	0.89415	0.99673
0.9568	0.69515	0.82988	0.75515	0.61703	0.61267	0.68782	0.8503	0.68695	0.84177	0.84177	0.76	0.53653	0.56448	0.59572	0.95865
0.92169	0.87446	0.79512	0.88248	0.90749	0.62689	0.8501	0.66544	0.96259	0.84993	0.84993	0.9261	0.90905	0.8848	0.91091	0.96853
0.85809	0.51083	0.5784	0.49974	0.78801	0.61889	0.52508	0.66756	0.65921	0.65106	0.65106	0.54083	0.92796	0.86004	0.93396	0.98115
0.97801	0.92457	0.97908	0.99081	0.94591	0.94316	0.99081	0.71416	0.98827	0.98616	0.98616	0.99239	0.9495	0.52156	0.82687	0.99673
0.89131	0.47368	0.86333	0.952	0.72611	0.597	0.89118	0.75415	0.95298	0.84266	0.84266	0.94451	0.79493	0.51693	0.78476	0.94344
0.98207	0.47368	0.53935	0.5066	0.94577	0.57265	0.59882	0.68478	0.7593	0.68354	0.68354	0.65399	0.96668	0.60906	0.87611	0.99571
0.95156	0.9548	0.97797	0.98955	0.9726	0.92104	0.98978	0.71173	0.99216	0.98081	0.98081	0.99182	0.97621	0.66023	0.87261	0.99538
0.95391	0.52353	0.75213	0.90683	0.86772	0.56478	0.90843	0.71827	0.96048	0.8164	0.8164	0.94501	0.88801	0.70875	0.87088	0.99172
0.92342	0.87838	0.8398	0.9213	0.66445	0.84274	0.91489	0.61525	0.95926	0.88016	0.88016	0.94301	0.69626	0.61618	0.7747	0.96622
0.95827	0.47368	0.89997	0.95269	0.91798	0.64198	0.90692	0.77573	0.94617	0.89844	0.89844	0.95416	0.94183	0.74233	0.90535	0.9859
0.95961	0.92123	0.9277	0.95235	0.89247	0.62819	0.91105	0.65252	0.98535	0.94621	0.94621	0.96348	0.91575	0.75867	0.89192	0.98982
0.99323	0.77054	0.73196	0.84302	0.94937	0.68111	0.83735	0.60912	0.96482	0.74803	0.74803	0.87497	0.96335	0.47368	0.83373	0.99143
0.92822	0.88223	0.91959	0.95832	0.70601	0.9193	0.95571	0.65902	0.98762	0.93674	0.93674	0.96922	0.78535	0.47368	0.53438	0.95866
0.96718	0.66965	0.96334	0.97929	0.9661	0.80952	0.8072	0.86097	0.98067	0.97834	0.97834	0.97908	0.97454	0.47368	0.85617	0.97587
0.9095	0.70872	0.84399	0.90769	0.97429	0.57225	0.92994	0.72086	0.98691	0.9224	0.9224	0.95231	0.98252	0.47368	0.82508	0.99493
0.9197	0.7789	0.98929	0.99256	0.80997	0.88897	0.9938	0.83039	0.98466	0.99301	0.99301	0.9956	0.82856	0.47943	0.77472	0.99421
0.95367	0.89851	0.98151	0.96436	0.55052	0.93332	0.9788	0.80654	0.98455	0.98996	0.98996	0.98714	0.61524	0.47449	0.63602	0.94407
0.92282	0.57024	0.96207	0.97877	0.80136	0.84756	0.91876	0.86097	0.98859	0.97253	0.97253	0.97898	0.87058	0.4798	0.81109	0.87049
0.9422	0.64464	0.81998	0.8749	0.80964	0.61694	0.9145	0.71234	0.98829	0.91184	0.91184	0.95101	0.86142	0.48321	0.82918	0.97198
0.97581	0.73429	0.98737	0.99075	0.95786	0.7266	0.98635	0.85159	0.98613	0.99132	0.99132	0.99278	0.94111	0.96899	0.95877	0.98955
0.88825	0.89591	0.97925	0.97699	0.57374	0.80328	0.94903	0.82509	0.98128	0.98635	0.98635	0.98557	0.54419	0.59455	0.73781	0.9009
0.98864	0.61271	0.87558	0.92671	0.96354	0.74052	0.89068	0.68853	0.97528	0.89673	0.89673	0.93991	0.95588	0.96031	0.96275	0.987
0.6066	0.7026	0.67232	0.82285	0.5046	0.4974	0.75983	0.64762	0.98232	0.78839	0.78839	0.89516	0.50065	0.48631	0.51993	0.54998
0.98455	0.63887	0.87157	0.90743	0.92379	0.58647	0.84964	0.76367	0.93388	0.88688	0.88688	0.92235	0.90233	0.94242	0.93719	0.98489
0.85574	0.72421	0.84775	0.87117	0.59661	0.74367	0.89998	0.7315	0.96305	0.92462	0.92462	0.94586	0.55046	0.4894	0.51598	0.87657
0.9713	0.57012	0.85993	0.93064	0.93592	0.82631	0.9161	0.71535	0.98221	0.86249	0.86249	0.93735	0.91744	0.94377	0.90257	0.98305
0.96881	0.63267	0.62369	0.77384	0.9043	0.55507	0.84101	0.64983	0.98143	0.74989	0.74989	0.8823	#N/A	0.94231	0.90558	0.98409
0.87007	0.57349	0.82586	0.88223	0.49038	0.67198	0.87642	0.75648	0.91073	0.85197	0.85197	0.91128	0.48695	0.49088	0.50424	0.83734
0.98734	0.6802	0.81283	0.86757	0.94708	0.68425	0.8707	0.71448	0.95638	0.90101	0.90101	0.94294	0.92962	0.95525	0.91986	0.9858
0.89069	0.47368	0.97902	0.49461	0.88395	0.98726	0.49278	0.81184	0.98929	0.98884	0.98884	0.54043	0.82446	0.91487	0.89124	0.96945
0.97098	0.47368	0.97282	0.6709	0.97524	0.98094	0.48149	0.90031	0.98139	0.98297	0.98297	0.71143	0.96275	0.98524	0.96661	0.99409
0.94837	0.64518	0.92209	0.71282	0.84716	0.93383	0.68686	0.71847	0.98376	0.94696	0.94696	0.66503	0.82125	0.93505	0.86903	0.9851
0.98281	0.94049	0.96888	0.92743	0.97009	0.95185	0.93083	0.69173	0.99194	0.97672	0.97672	0.94742	0.95018	0.97435	0.957	0.99681
0.97257	0.49755	0.97745	0.49582	0.89397	0.98444	0.49045	0.73241	0.99109	0.98861	0.98861	0.791	0.85263	0.93384	0.90892	0.9791
0.93627	0.85407	0.98275	0.86997	0.68851	0.96651	0.86276	0.63701	0.9912	0.98635	0.98635	0.90617	0.66791	0.87998	0.75403	0.95322
0.95508	0.48025	0.85077	0.47368	0.82905	0.93447	0.47368	0.87563	0.91428	0.9068	0.9068	0.47368	0.77305	0.89475	0.86664	0.97785
0.88813	0.47368	0.84207	0.47368	0.63266	0.91191	0.47368	0.80703	0.92577	0.83366	0.83366	0.47368	0.57299	0.72084	0.6529	0.90108
0.97632	0.47368	0.8385	0.47368	0.97592	0.84543	0.47368	0.82054	0.96207	0.9093	0.9093	0.4884	0.95718	0.98154	0.97626	0.99534
0.69967	0.47368	0.77024	0.47368	0.59852	0.81161	0.47368	0.79429	0.93504	0.77883	0.77883	0.47368	0.61974	0.57429	0.51748	0.66135
0.9918	0.73354	0.8134	0.72756	0.93773	0.82989	0.71137	0.656	0.95491	0.8593	0.8593	0.79257	0.92464	0.95561	0.94624	0.99159
0.86447	0.7826	0.86037	0.83094	0.82083	0.70187	0.83654	0.60456	0.98646	0.89036	0.89036	0.89169	0.74293	0.80874	0.89624	0.94003
0.88436	0.55448	0.87387	0.57451	0.68495	0.84104	0.51362	0.67962	0.96945	0.90135	0.90135	0.61356	0.59766	0.84849	0.74932	0.88852
0.97633	0.82558	0.91016	0.79891	0.87999	0.80972	0.77906	0.70129	0.98864	0.9289	0.9289	0.8494	0.84344	0.94271	0.79914	0.97175
0.66968	0.47968	0.61002	0.50937	0.48434	0.71197	0.4891	0.65711	0.91239	0.73545	0.73545	0.55546	0.48161	0.49783	0.5225	0.54155
0.97416	0.47368	0.81874	0.72729	0.89733	0.7931	0.58568	0.85718	0.87646	0.86337	0.86337	0.75571	0.82757	0.9268	0.82905	0.98183
0.96002	0.48284	0.8376	0.79975	0.90146	0.79547	0.58652	0.8266	0.85212	0.89132	0.89132	0.88555	0.8829	0.90862	0.88168	0.97581
0.92754	0.92341	0.98373	0.98658	0.76536	0.83509	0.97549	0.78153	0.98975	0.98732	0.98732	0.99049	0.72854	0.807	0.78469	0.97683
0.93603	0.47368	0.69101	0.75381	0.74116	0.63112	0.61536	0.72988	0.96349	0.83492	0.83492	0.90984	0.72001	0.86198	0.77457	0.96487
0.96663	0.90835	0.93236	0.93901	0.86926	0.67107	0.77783	0.66447	0.97967	0.94587	0.94587	0.96127	0.84697	0.8653	0.827	0.9786
0.96769	0.90026	0.9059	0.94007	0.97047	0.6183	0.84529	0.61787	0.98563	0.92251	0.92251	0.95593	0.96792	0.9607	0.96627	0.99364
0.95655	0.57352	0.95595	0.92489	0.95186	0.73167	0.81755	0.93028	0.93566	0.97665	0.97665	0.96725	0.94073	0.97401	0.94779	0.98079
0.93197	0.86096	0.863	0.9224	0.87389	0.6123	0.78968	0.67429	0.97616	0.88961	0.88961	0.94529	0.84082	0.88645	0.91305	0.99262
0.94611	0.47368	0.60039	0.48645	0.96173	0.69099	0.47368	0.71282	0.7366	0.6929	0.6929	0.47534	0.95457	0.94128	0.93354	0.9933
0.96513	0.47368	0.51187	0.47557	0.96411	0.58576	0.47368	0.51952	0.93754	0.49992	0.49992	0.47455	0.94486	0.96695	0.92938	0.99137
0.93089	0.91386	0.9158	0.93648	0.93088	0.52743	0.69396	0.71002	0.97243	0.92835	0.92835	0.95264	0.92213	0.95162	0.92189	0.98978
0.94316	0.49132	0.5285	0.54985	0.89151	0.52395	0.5012	0.5458	0.96449	0.53273	0.53273	0.52968	0.87882	0.91005	0.76084	0.98041
0.94113	0.79918	0.79044	0.82223	0.93794	0.50665	0.80844	0.60525	0.94089	0.84393	0.84393	0.8888	0.90841	0.93824	0.92174	0.99287
0.95486	0.79016	0.81104	0.82628	0.97206	0.7155	0.76388	0.62813	0.99307	0.83205	0.83205	0.87075	0.96354	0.98047	0.9774	0.99387
0.94881	0.48444	0.66779	0.67113	0.96407	0.54018	0.57994	0.69461	0.94407	0.84346	0.84346	0.89943	0.95695	0.98023	0.8549	0.98192
0.93487	0.61888	0.58912	0.72401	0.90151	0.66042	0.62935	0.61034	0.95392	0.62271	0.62271	0.77931	0.90576	0.89685	0.94299	0.98978
0.93066	0.47779	0.67464	0.75039	0.96831	0.56711	0.58876	0.78362	0.95005	0.77019	0.77019	0.83664	0.95985	0.97086	0.88572	0.99103
0.81417	0.47368	0.66186	0.49836	0.6057	0.60788	0.52033	0.72953	0.75629	0.71883	0.71883	0.59744	0.61862	0.47368	0.5928	0.84986
0.98143	0.57725	0.98523	0.95873	0.88836	0.98714	0.96279	0.72256	0.98974	0.99222	0.99222	0.98139	0.88671	0.91811	0.90589	0.9812
0.88906	0.47368	0.92611	0.76924	0.50692	0.9039	0.74424	0.65263	0.99114	0.95371	0.95371	0.84579	0.51741	0.47368	0.49476	0.61856
0.9785	0.47368	0.83709	0.77197	0.87312	0.7165	0.73063	0.64217	0.98898	0.89408	0.89408	0.81872	0.85949	0.88544	0.86468	0.98361
0.98529	0.47368	0.78633	0.47368	0.90505	0.65583	0.47368	0.81472	0.89366	0.84312	0.84312	0.47368	0.89953	0.90619	0.91652	0.98342
0.80527	0.47813	0.79097	0.47368	0.59642	0.74448	0.6413	0.84298	0.91274	0.90054	0.90054	0.6768	0.6022	0.48728	0.54686	0.74541
0.97513	0.47564	0.97534	0.97278	0.84654	0.82207	0.95479	0.75982	0.98656	0.98289	0.98289	0.98189	0.82836	0.88034	0.87648	0.97893
0.85045	0.56146	0.90781	0.86888	0.47557	0.80661	0.87302	0.67325	0.98602	0.93836	0.93836	0.95491	0.48543	0.47368	0.47368	0.66156
0.91863	0.47368	0.91235	0.61545	0.61283	0.86807	0.66597	0.92719	0.90349	0.93881	0.93881	0.82881	0.5828	0.57454	0.69992	0.92743
0.95943	0.77501	0.90492	0.82832	0.79511	0.69261	0.80702	0.65771	0.98433	0.96207	0.96207	0.96002	0.76783	0.87819	0.7781	0.9609
0.8449	0.47368	0.96876	0.47368	0.52267	0.90114	0.47368	0.65515	0.98805	0.98884	0.98884	0.52652	0.52399	0.51028	0.5298	0.66369
0.9694	0.54568	0.96749	0.60637	0.79079	0.89631	0.48115	0.75884	0.98974	0.98196	0.98196	0.81291	0.7279	0.83948	0.77535	0.97126
0.97558	0.47398	0.86226	0.47368	0.97422	0.87841	0.47368	0.80909	0.98819	0.93168	0.93168	0.48468	0.96127	0.97706	0.97888	0.9958
0.8032	0.78095	0.94451	0.81463	0.81498	0.88745	0.59295	0.74762	0.98769	0.96051	0.96051	0.86027	0.81326	0.75312	0.74698	0.88496
0.9859	0.47368	0.89647	0.47973	0.93462	0.90476	0.48441	0.62195	0.98001	0.9498	0.9498	0.80295	0.92618	0.93837	0.94263	0.98797
0.92293	0.59587	0.83627	0.56491	0.85336	0.83316	0.72929	0.64439	0.99114	0.93822	0.93822	0.77411	0.79107	0.74821	0.88734	0.97648
0.93498	0.50964	0.63271	0.49526	0.90853	0.52602	0.49449	0.74978	0.99182	0.83984	0.83984	0.6611	0.89206	0.47368	0.74866	0.98206
0.98171	0.7505	0.83809	0.79314	0.96229	0.56364	0.68481	0.73922	0.99139	0.89192	0.89192	0.89047	0.96667	0.83157	0.89881	0.99398
0.86934	0.47368	0.98635	0.47368	0.65276	0.98444	0.47368	0.80919	0.97688	0.98308	0.98308	0.47368	0.68604	0.47368	0.56943	0.90703
0.99006	0.77574	0.98241	0.71212	0.96581	0.97045	0.5792	0.81714	0.9859	0.99041	0.99041	0.83521	0.9598	0.84638	0.92118	0.99387
0.98109	0.47844	0.83915	0.48355	0.9361	0.74758	0.47957	0.76897	0.93955	0.91706	0.91706	0.5445	0.93208	0.91618	0.94276	0.9916
0.87763	0.66971	0.9425	0.81004	0.61242	0.79552	0.50642	0.79757	0.99183	0.96443	0.96443	0.91185	0.64484	0.47368	0.59884	0.8358
0.97217	0.47368	0.962	0.47368	0.8909	0.95331	0.47368	0.89664	0.97722	0.98117	0.98117	0.47368	0.89186	0.83734	0.91021	0.98949
0.90977	0.86712	0.98229	0.78476	0.73395	0.88945	0.81671	0.79859	0.98872	0.99132	0.99132	0.92704	0.71546	0.47368	0.49313	0.84085
0.97036	0.48286	0.85441	0.47368	0.94417	0.86742	0.53907	0.71077	0.9488	0.93977	0.93977	0.63411	0.95003	0.47368	0.94785	0.98944
0.93941	0.77831	0.93515	0.80073	0.95446	0.90946	0.75552	0.72807	0.98876	0.9766	0.9766	0.93038	0.9598	0.59509	0.94655	0.99012
0.88058	0.69671	0.85244	0.64975	0.84209	0.60406	0.52518	0.71442	0.99053	0.90026	0.90026	0.7629	0.86019	0.47368	0.76943	0.98512
0.94804	0.47379	0.94676	0.84058	0.96911	0.83678	0.93281	0.76415	0.99356	0.98616	0.98616	0.9756	0.96139	0.56527	0.96127	0.99319
0.97473	0.48372	0.69962	0.71629	0.91459	0.63613	0.66084	0.69174	0.94571	0.70108	0.70108	0.66557	0.90011	0.77097	0.94015	0.9866
0.85502	0.66848	0.91259	0.78058	0.77773	0.63548	0.66326	0.76154	0.9824	0.93883	0.93883	0.81299	0.78442	0.47368	0.53674	0.9261
0.97876	0.70216	0.73301	0.73955	0.86149	0.63346	0.5083	0.69694	0.98744	0.81698	0.81698	0.82702	0.87871	0.7163	0.90453	0.98478
0.9075	0.54841	0.67087	0.77919	0.80686	0.73295	0.56974	0.65927	0.99404	0.93952	0.93952	0.96807	0.79868	0.47807	0.76645	0.954
0.9879	0.49636	0.52764	0.57257	0.93027	0.52736	0.52688	0.62235	0.96247	0.58714	0.58714	0.68729	0.92476	0.96485	0.94946	0.98887
0.96868	0.68988	0.79637	0.70237	0.98289	0.87664	0.59119	0.71787	0.98955	0.88493	0.88493	0.85542	0.97327	0.98727	0.96746	0.99746
0.88569	0.68309	0.90971	0.77127	0.86162	0.61622	0.53476	0.75179	0.98728	0.9431	0.9431	0.80668	0.84218	0.93963	0.86262	0.97706
0.67826	0.48014	0.96947	0.94174	0.51498	0.90574	0.91985	0.90885	0.96484	0.97101	0.97101	0.94555	0.53226	0.48356	0.49092	0.64413
0.89943	0.48531	0.57117	0.5152	0.8114	0.58199	0.549	0.68434	0.96015	0.82811	0.82811	0.84269	0.7876	0.94315	0.8591	0.97456
0.94473	0.7541	0.91343	0.83286	0.75112	0.5372	0.57876	0.80427	0.94315	0.92383	0.92383	0.86323	0.68248	0.8467	0.75682	0.95136
0.97662	0.81692	0.93015	0.81883	0.86157	0.798	0.70501	0.72318	0.98217	0.95128	0.95128	0.91471	0.84658	0.92631	0.84184	0.9759
0.98666	0.56248	0.95827	0.81419	0.93883	0.91515	0.76382	0.88537	0.93762	0.97774	0.97774	0.92549	0.92446	0.9511	0.89765	0.9908
0.94162	0.52779	0.58941	0.54205	0.9824	0.83701	0.58193	0.6613	0.95853	0.89898	0.89898	0.91932	0.97513	0.987	0.95434	0.98978
0.93805	0.80846	0.91705	0.83737	0.72025	0.73219	0.49932	0.78348	0.92518	0.94021	0.94021	0.8948	0.69101	0.91073	0.68547	0.96839
0.94263	0.47665	0.95993	0.47368	0.85602	0.69017	0.5856	0.90781	0.98714	0.9726	0.9726	0.47368	0.80501	0.89321	0.87358	0.98307
0.91727	0.73279	0.96229	0.59918	0.68496	0.96093	0.49808	0.62367	0.99534	0.97763	0.97763	0.70957	0.65654	0.83956	0.80318	0.95989
0.95886	0.47368	0.94174	0.47368	0.83107	0.9439	0.47368	0.64327	0.99091	0.95378	0.95378	0.4753	0.7866	0.86087	0.84572	0.98457
0.88953	0.65013	0.92788	0.5838	0.72662	0.9448	0.53445	0.62813	0.99171	0.96025	0.96025	0.57799	0.69155	0.86293	0.61491	0.95357
0.94581	0.47591	0.62662	0.47368	0.98545	0.60302	0.54848	0.70939	0.82798	0.70569	0.70569	0.47368	0.98258	0.97869	0.97902	0.99549
0.96017	0.93901	0.97093	0.93583	0.79156	0.97081	0.93754	0.62906	0.98978	0.98047	0.98047	0.95094	0.75921	0.87152	0.85491	0.97141
0.93882	0.47368	0.98545	0.47368	0.98354	0.98703	0.47368	0.64789	0.99538	0.98917	0.98917	0.47368	0.98241	0.98354	0.95835	0.99098
0.94316	0.47511	0.98094	0.47368	0.83668	0.98128	0.47368	0.64119	0.99211	0.9876	0.9876	0.47368	0.79788	0.86349	0.76451	0.97763
0.96107	0.47368	0.87353	0.47368	0.9681	0.57847	0.47368	0.78944	0.98171	0.92277	0.92277	0.47368	0.95616	0.96778	0.92763	0.99345
0.92566	0.48327	0.93958	0.47368	0.84472	0.69458	0.47368	0.77848	0.99001	0.9632	0.9632	0.48118	0.84415	0.92952	0.89674	0.98669
0.9645	0.47368	0.83221	0.47368	0.95838	0.72645	0.47368	0.82162	0.97649	0.93372	0.93372	0.47368	0.94723	0.97021	0.92954	0.99525
0.91246	0.47368	0.72709	0.47368	0.88029	0.66101	0.47368	0.77124	0.78857	0.76806	0.76806	0.47368	0.86382	0.92213	0.73171	0.96789
0.94249	0.6912	0.8688	0.65495	0.99064	0.8228	0.64048	0.66036	0.9908	0.90721	0.90721	0.71096	0.99019	0.99368	0.98613	0.99729
0.92564	0.87716	0.92497	0.84893	0.78859	0.77858	0.84597	0.60407	0.995	0.93769	0.93769	0.88606	0.78886	0.85329	0.7566	0.94857
0.94051	0.47368	0.97305	0.47368	0.98929	0.98105	0.47368	0.78799	0.99211	0.98602	0.98602	0.47368	0.98929	0.99228	0.94192	0.99662
0.92586	0.73308	0.97936	0.667	0.8552	0.96403	0.75796	0.71124	0.99504	0.98714	0.98714	0.79006	0.83136	0.88989	0.81669	0.96705
0.92075	0.47368	0.86605	0.47368	0.83207	0.86325	0.48897	0.8236	0.84886	0.88596	0.88596	0.47368	0.84308	0.77527	0.81668	0.96807
0.96939	0.47616	0.83359	0.47893	0.79246	0.81631	0.47877	0.81016	0.97581	0.91146	0.91146	0.4956	0.7923	0.83684	0.85922	0.97592
0.98004	0.47368	0.73031	0.47368	0.90324	0.80797	0.47368	0.72764	0.96536	0.90817	0.90817	0.47409	0.8977	0.93826	0.89151	0.98723
0.84355	0.47368	0.66305	0.47368	0.49179	0.75087	0.48034	0.76034	0.94201	0.81247	0.81247	0.47368	0.50283	0.47705	0.49349	0.68218
0.98047	0.54154	0.71193	0.51808	0.93367	0.78544	0.57049	0.68894	0.94079	0.81948	0.81948	0.62468	0.92639	0.93413	0.94026	0.98648
0.93723	0.66922	0.81075	0.64448	0.6648	0.7218	0.68578	0.61304	0.97919	0.85958	0.85958	0.75138	0.70122	0.74948	0.65293	0.94779
0.78998	0.56938	0.93038	0.55023	0.67221	0.93395	0.49962	0.66878	0.99284	0.94764	0.94764	0.58985	0.68815	0.47368	0.58785	0.82392
0.97226	0.82882	0.94991	0.74081	0.80774	0.90128	0.74494	0.62195	0.99194	0.96161	0.96161	0.79657	0.78774	0.83388	0.76058	0.96621
0.934	0.51105	0.73582	0.47471	0.6847	0.53939	0.47368	0.73634	0.91932	0.77436	0.77436	0.47368	0.68317	0.77563	0.82596	0.97051
0.94423	0.47368	0.61853	0.47368	0.60094	0.52004	0.47368	0.63219	0.96354	0.60518	0.60518	0.47368	0.57474	0.74605	0.68004	0.95069
0.97946	0.89545	0.89089	0.87424	0.87099	0.61377	0.87001	0.66864	0.98925	0.92187	0.92187	0.91804	0.85002	0.929	0.82125	0.97797
0.92225	0.82767	0.8288	0.82469	0.51538	0.63621	0.80473	0.72703	0.96119	0.88485	0.88485	0.90525	0.51251	0.53148	0.49768	0.69128
0.95394	0.53987	0.75721	0.5351	0.9831	0.57556	0.47368	0.77473	0.72786	0.75629	0.75629	0.54211	0.97903	0.9859	0.97581	0.99757
0.93	0.4799	0.5393	0.48011	0.71452	0.5341	0.48275	0.55367	0.95282	0.5351	0.5351	0.47368	0.72584	0.80423	0.82043	0.96881
0.92283	0.7526	0.73427	0.7216	0.96239	0.53041	0.76087	0.61789	0.93479	0.81284	0.81284	0.81003	0.96202	0.95341	0.93936	0.98521
0.97627	0.80513	0.82255	0.78119	0.9227	0.61059	0.78917	0.59517	0.9928	0.85734	0.85734	0.83072	0.90626	0.93479	0.86267	0.97983
0.9152	0.89111	0.93963	0.89565	0.97993	0.58666	0.94728	0.67223	0.9753	0.95902	0.95902	0.94395	0.97699	0.57393	0.80889	0.99656
0.94991	0.49573	0.73477	0.51074	0.89801	0.66114	0.72648	0.90504	0.87876	0.96775	0.96775	0.94791	0.90698	0.77574	0.89029	0.98762
0.97857	0.69935	0.71795	0.68344	0.98083	0.59396	0.86796	0.66404	0.9739	0.91864	0.91864	0.9348	0.97175	0.8384	0.9258	0.99718
0.81691	0.82621	0.86167	0.788	0.71716	0.66768	0.85838	0.78679	0.83444	0.90657	0.90657	0.89867	0.7265	0.47368	0.5945	0.8989
0.95696	0.98081	0.96945	0.97217	0.97047	0.87646	0.96616	0.79811	0.97399	0.92906	0.92906	0.95809	0.96263	0.90653	0.96229	0.99307
0.88405	0.91291	0.88406	0.92504	0.82176	0.63014	0.75462	0.7384	0.9459	0.80501	0.80501	0.91225	0.84437	0.68466	0.74678	0.97595
0.89528	0.97509	0.94548	0.97296	0.7905	0.79754	0.97946	0.77509	0.96391	0.90552	0.90552	0.94814	0.80959	0.47368	0.74335	0.94764
0.95855	0.94791	0.92044	0.96248	0.85052	0.68525	0.81811	0.79935	0.95344	0.87781	0.87781	0.9575	0.84858	0.83631	0.83181	0.98221
0.94288	0.96207	0.93492	0.9486	0.98478	0.61131	0.90989	0.65513	0.9916	0.96332	0.96332	0.96718	0.9819	0.49826	0.96692	0.99673
0.94134	0.88148	0.82417	0.89202	0.86171	0.6279	0.74504	0.72536	0.9901	0.86226	0.86226	0.93411	0.86421	0.52518	0.90982	0.96786
0.93516	0.95625	0.89694	0.9538	0.98399	0.80569	0.95284	0.66864	0.99159	0.93283	0.93283	0.96338	0.98635	0.69319	0.97068	0.99538
0.90721	0.92561	0.89758	0.94367	0.82635	0.6882	0.73774	0.64217	0.99591	0.96888	0.96888	0.98285	0.84089	0.47368	0.59405	0.96525
0.94526	0.88834	0.81072	0.86855	0.92879	0.52945	0.82546	0.66495	0.96797	0.7883	0.7883	0.8889	0.92577	0.63044	0.94162	0.99262
0.90621	0.73997	0.62088	0.75245	0.67972	0.59214	0.62971	0.62946	0.93145	0.57391	0.57391	0.73518	0.68672	0.495	0.74148	0.94791
0.83947	0.82587	0.7265	0.81544	0.88754	0.75903	0.80148	0.6391	0.97307	0.7134	0.7134	0.82008	0.89145	0.47368	0.7642	0.96616
0.97017	0.77009	0.68018	0.78949	0.81544	0.79441	0.7222	0.63942	0.9652	0.79632	0.79632	0.87863	0.81764	0.69829	0.81146	0.97006
0.99086	0.97978	0.96593	0.97399	0.94951	0.86299	0.9674	0.67799	0.98274	0.97263	0.97263	0.9774	0.9168	0.84173	0.86474	0.98876
0.86544	0.9285	0.90494	0.94553	0.68006	0.62916	0.80684	0.649	0.98535	0.94673	0.94673	0.9565	0.6588	0.47684	0.57882	0.898
0.94166	0.98047	0.95973	0.98058	0.92101	0.60529	0.88629	0.71394	0.97922	0.96786	0.96786	0.97172	0.88525	0.88085	0.86515	0.9821
0.96536	0.94497	0.91095	0.96294	0.83391	0.70991	0.78226	0.81547	0.90699	0.93785	0.93785	0.97559	0.82439	0.72993	0.86301	0.98081
0.96769	0.92235	0.96947	0.9832	0.9885	0.96324	0.97803	0.81158	0.97253	0.96398	0.96398	0.98373	0.98173	0.95816	0.97113	0.99662
0.88757	0.95299	0.98077	0.99134	0.9172	0.71307	0.98447	0.83541	0.97496	0.96672	0.96672	0.98996	0.92113	0.50056	0.6285	0.94449
0.89299	0.7607	0.79921	0.89841	0.82909	0.64433	0.82395	0.6696	0.93248	0.69146	0.69146	0.87642	0.83507	0.48368	0.6857	0.96418
0.95212	0.81297	0.80939	0.88711	0.97245	0.73376	0.79505	0.65829	0.93199	0.71179	0.71179	0.8739	0.97106	0.97056	0.94114	0.997
0.96337	0.90524	0.95542	0.97475	0.92372	0.90365	0.95394	0.6278	0.99599	0.97951	0.97951	0.99039	0.92497	0.74351	0.91032	0.9891
0.90452	0.90798	0.95531	0.97031	0.78701	0.68518	0.83815	0.616	0.9944	0.97338	0.97338	0.98246	0.85273	0.47368	0.58654	0.92113
0.95843	0.73664	0.74006	0.85502	0.75847	0.55089	0.67724	0.68329	0.98926	0.8391	0.8391	0.92807	0.75666	0.78726	0.74446	0.96413
0.91227	0.80821	0.77396	0.86014	0.89374	0.87019	0.8823	0.67228	0.98546	0.86269	0.86269	0.92414	0.90148	0.75294	0.91577	0.9916
0.93975	0.76752	0.81178	0.88014	0.88365	0.58243	0.70612	0.64627	0.96144	0.8292	0.8292	0.89811	0.89265	0.79507	0.70329	0.95487
0.91959	0.75011	0.77269	0.85036	0.87232	0.69273	0.56947	0.63401	0.97658	0.80563	0.80563	0.86724	0.92345	0.73767	0.91884	0.98342
0.93742	0.63128	0.53426	0.67222	0.77274	0.59987	0.58137	0.60597	0.93693	0.5518	0.5518	0.72265	0.74873	0.67493	0.77608	0.9766
0.94938	0.63464	0.56087	0.68006	0.91716	0.64141	0.64747	0.60645	0.96905	0.57754	0.57754	0.72456	0.92648	0.8435	0.89309	0.9661
0.92442	0.94542	0.98996	0.98996	0.89692	0.97429	0.9832	0.79329	0.97339	0.9903	0.9903	0.99098	0.91112	0.7764	0.90801	0.97967
0.92734	0.95647	0.98748	0.98929	0.92665	0.66076	0.90363	0.79064	0.97384	0.98714	0.98714	0.9876	0.92959	0.88213	0.79383	0.95096
0.90543	0.75587	0.77477	0.89904	0.55279	0.65083	0.611	0.6241	0.96972	0.86787	0.86787	0.93833	0.5389	0.59748	0.5151	0.86434
0.96248	0.82154	0.81878	0.90242	0.71432	0.60751	0.77463	0.6285	0.95251	0.87292	0.87292	0.93321	0.57807	0.54231	0.67899	0.97525
0.90004	0.47368	0.90403	0.88076	0.67525	0.78629	0.88425	0.79495	0.95949	0.92394	0.92394	0.90452	0.66353	0.64349	0.70541	0.92854
0.94507	0.50808	0.68773	0.75546	0.60207	0.63016	0.75176	0.69805	0.93283	0.80179	0.80179	0.86047	0.63605	0.53667	0.71163	0.96388
0.9686	0.47368	0.90281	0.89443	0.84691	0.73724	0.90086	0.8799	0.92127	0.93285	0.93285	0.92079	0.71151	0.56446	0.84982	0.99053
0.91012	0.59173	0.90486	0.79502	0.97006	0.80866	0.86871	0.85445	0.9515	0.96616	0.96616	0.94842	0.96704	0.88857	0.88672	0.98347
0.95563	0.50026	0.8862	0.866	0.94433	0.75362	0.87917	0.66655	0.9724	0.92138	0.92138	0.90606	0.95764	0.84301	0.95795	0.99746
0.90714	0.476	0.58467	0.65196	0.9655	0.56367	0.68314	0.71987	0.95429	0.70839	0.70839	0.72581	0.97399	0.94522	0.93799	0.97763
0.97388	0.65661	0.90582	0.89737	0.88357	0.67396	0.94212	0.61864	0.99389	0.98489	0.98489	0.98378	0.88752	0.59562	0.80859	0.98751
0.96453	0.88193	0.89727	0.83524	0.98241	0.72834	0.83487	0.60434	0.99538	0.98658	0.98658	0.97282	0.97869	0.68588	0.93076	0.99786
0.97107	0.47368	0.61327	0.60932	0.97324	0.54349	0.58836	0.61441	0.84554	0.56798	0.56798	0.52586	0.97031	0.78074	0.76964	0.99414
0.93877	0.47969	0.48285	0.54023	0.97993	0.4753	0.53489	0.49414	0.7959	0.48694	0.48694	0.54598	0.98523	0.59681	0.92712	0.99707
0.94826	0.51601	0.57785	0.5899	0.8165	0.60947	0.60252	0.6209	0.96438	0.81996	0.81996	0.80723	0.78614	0.72107	0.89247	0.98053
0.97462	0.68329	0.60229	0.63629	0.95571	0.63198	0.53945	0.6124	0.98	0.88075	0.88075	0.86315	0.96116	0.82719	0.93152	0.98796
0.94507	0.50672	0.94156	0.92734	0.93892	0.64799	0.94845	0.64593	0.98422	0.98067	0.98067	0.973	0.94423	0.71883	0.94496	0.99206
0.92398	0.73593	0.75219	0.87481	0.95089	0.57526	0.62009	0.60156	0.98288	0.93411	0.93411	0.93208	0.95139	0.8992	0.84537	0.98982
0.99364	0.48345	0.92906	0.92343	0.89999	0.61424	0.92322	0.82439	0.94119	0.94628	0.94628	0.94769	0.90442	0.47818	0.68391	0.98421
0.90995	0.4823	0.87334	0.783	0.9435	0.71209	0.81631	0.90499	0.86683	0.93255	0.93255	0.86675	0.94948	0.47368	0.78844	0.99165
0.98089	0.47368	0.97392	0.47368	0.97767	0.9791	0.47368	0.82864	0.98647	0.97124	0.97124	0.47368	0.97434	0.47368	0.89405	0.99605
0.94277	0.79029	0.9656	0.70767	0.96786	0.957	0.76977	0.7424	0.97538	0.96227	0.96227	0.47759	0.97812	0.47368	0.80576	0.96809
0.92896	0.47742	0.8086	0.47368	0.68188	0.88292	0.47368	0.72574	0.91999	0.81776	0.81776	0.47368	0.66326	0.47368	0.77674	0.98319
0.94988	0.84236	0.94451	0.80578	0.88754	0.89391	0.84058	0.74856	0.99016	0.91093	0.91093	0.54732	0.90415	0.48174	0.71043	0.96836
0.92658	0.47368	0.96662	0.50655	0.88164	0.96064	0.62107	0.60979	0.99132	0.98275	0.98275	0.70815	0.89935	0.47368	0.87846	0.98603
0.88966	0.72045	0.94603	0.6068	0.88235	0.93449	0.91147	0.6311	0.99831	0.97654	0.97654	0.8614	0.89614	0.49171	0.58804	0.95729
0.99568	0.60431	0.75439	0.63636	0.80193	0.84345	0.70728	0.65387	0.99001	0.93679	0.93679	0.73654	0.82101	0.77009	0.87217	0.98084
0.87679	0.80367	0.8917	0.76942	0.50187	0.81224	0.85333	0.62508	0.98948	0.94395	0.94395	0.86149	0.53021	0.47434	0.50123	0.71447
0.96141	0.47368	0.80618	0.47591	0.88333	0.75577	0.48795	0.64076	0.95961	0.8584	0.8584	0.50233	0.88594	0.83635	0.86373	0.98467
0.96782	0.66621	0.79203	0.56902	0.92834	0.66871	0.7349	0.65908	0.98012	0.84511	0.84511	0.58251	0.94096	0.89631	0.8972	0.99136
0.96079	0.52931	0.56193	0.54439	0.72339	0.59793	0.60783	0.62782	0.94179	0.69738	0.69738	0.65306	0.73285	0.7105	0.71399	0.96181
0.86501	0.66791	0.71045	0.64485	0.68868	0.5498	0.66024	0.637	0.96264	0.77294	0.77294	0.6843	0.70982	0.52276	0.68569	0.88885
0.87084	0.47368	0.98466	0.47368	0.80546	0.97857	0.48592	0.81184	0.98218	0.98861	0.98861	0.4967	0.81611	0.72597	0.84344	0.96125
0.96362	0.8131	0.97666	0.74161	0.80842	0.96583	0.82408	0.68442	0.98805	0.9885	0.9885	0.78991	0.82542	0.82586	0.72805	0.97663
0.97525	0.48266	0.79606	0.52686	0.80621	0.87555	0.56378	0.6985	0.93581	0.91627	0.91627	0.61351	0.72008	0.68008	0.62087	0.98102
0.85451	0.84428	0.9199	0.81989	0.67541	0.87391	0.94283	0.68612	0.98177	0.95089	0.95089	0.94149	0.71129	0.49546	0.72428	0.95018
0.79518	0.88919	0.92166	0.87382	0.67918	0.61773	0.69856	0.70137	0.94397	0.8362	0.8362	0.55535	0.72595	0.47368	0.55509	0.83668
0.99284	0.8847	0.9033	0.88521	0.93701	0.7522	0.89762	0.88366	0.91897	0.94037	0.94037	0.92815	0.94673	0.68965	0.89767	0.99319
0.86292	0.60896	0.5842	0.58478	0.67591	0.58396	0.61144	0.65384	0.82075	0.63942	0.63942	0.62086	0.71746	0.47368	0.66215	0.90299
0.97136	0.87988	0.91275	0.86338	0.97485	0.59084	0.80173	0.75132	0.92836	0.82313	0.82313	0.5733	0.9735	0.58772	0.89261	0.99808
0.98149	0.77935	0.83528	0.74227	0.9143	0.68027	0.85327	0.6788	0.99205	0.87946	0.87946	0.80438	#N/A	0.80202	0.9056	0.99114
0.87552	0.89679	0.93503	0.9233	0.55491	0.68318	0.95774	0.62206	0.99514	0.98415	0.98415	0.96968	0.60402	0.47368	0.48132	0.65674
0.95922	0.59157	0.56527	0.5581	0.78871	0.6	0.67395	0.6989	0.95998	0.71953	0.71953	0.75294	0.80466	0.61577	0.78895	0.97863
0.92243	0.82453	0.85456	0.80223	0.85167	0.57656	0.89677	0.63591	0.99502	0.92867	0.92867	0.91139	0.87082	0.47711	0.79139	0.95366
0.87694	0.66307	0.6103	0.61361	0.88441	0.47608	0.60129	0.64689	0.94325	0.59992	0.59992	0.59966	0.89719	0.47368	0.85622	0.98149
0.95162	0.60377	0.59071	0.62924	0.92959	0.67483	0.73995	0.61649	0.97779	0.80136	0.80136	0.77905	0.93549	0.53935	0.93935	0.98421
0.90931	0.50028	0.48193	0.48807	0.7424	0.49523	0.50365	0.51626	0.85315	0.48207	0.48207	0.48798	0.78778	0.47368	0.56238	0.96457
0.91362	0.6253	0.64352	0.60016	0.97981	0.51881	0.6657	0.61814	0.96026	0.70467	0.70467	0.70226	0.9779	0.47368	0.89848	0.99571
0.98166	0.87006	0.92933	0.85733	0.85853	0.55051	0.91737	0.65345	0.98372	0.95049	0.95049	0.89832	0.86973	0.62955	0.88568	0.98387
0.87384	0.87772	0.92803	0.87656	0.72573	0.56863	0.80736	0.85191	0.89578	0.97454	0.97454	0.94379	0.73492	0.47368	0.52319	0.94327
0.92384	0.61387	0.6169	0.63832	0.72494	0.5592	0.81226	0.61914	0.97139	0.87989	0.87989	0.88112	0.74724	0.51083	0.74836	0.95876
0.87022	0.86376	0.88472	0.8463	0.83935	0.632	0.85135	0.71921	0.80974	0.90976	0.90976	0.86156	0.8591	0.47368	0.73568	0.91756
0.98807	0.91735	0.89236	0.90401	0.96809	0.82116	0.87885	0.62778	0.96796	0.93334	0.93334	0.9366	0.96082	0.91198	0.92566	0.99216
0.96594	0.52124	0.52453	0.52157	0.93291	0.52422	0.51153	0.58641	0.84846	0.55658	0.55658	0.55029	0.94922	0.47368	0.90712	0.99436
0.96775	0.89608	0.90325	0.92145	0.9314	0.83925	0.88775	0.81939	0.93708	0.93861	0.93861	0.94447	0.94327	0.52772	0.91498	0.9916
0.98568	0.94969	0.94987	0.95442	0.98331	0.89671	0.95141	0.58803	0.99404	0.96089	0.96089	0.96362	0.9722	0.47368	0.93414	0.99696
0.98705	0.67479	0.67585	0.69422	0.96298	0.61549	0.65041	0.59395	0.96468	0.72227	0.72227	0.72685	0.96178	0.5573	0.94265	0.99228
0.85127	0.64999	0.70349	0.73522	0.64668	0.67451	0.72164	0.77842	0.64813	0.77858	0.77858	0.78113	0.67112	0.47368	0.58008	0.88463
0.88529	0.49524	0.48604	0.49705	0.94605	0.5037	0.48726	0.5086	0.65859	0.49819	0.49819	0.5043	0.94776	0.47398	0.76745	0.99421
0.97172	0.90026	0.89701	0.91683	0.91743	0.85481	0.91213	0.7103	0.94553	0.94358	0.94358	0.95018	0.93333	0.47368	0.87936	0.97888
0.97305	0.93933	0.929	0.93643	0.98602	0.87011	0.93156	0.57403	0.99279	0.95686	0.95686	0.95988	0.98528	0.47368	0.96617	0.99188
0.85434	0.67884	0.70536	0.70156	0.88818	0.65382	0.66346	0.5772	0.95799	0.74341	0.74341	0.73966	0.90083	0.47368	0.72438	0.98399

## Sheet: Figure 2b
ROC curve pAUC values in the SGSDS filtered datasets
BaselineROTS	Lme	Pme_H	Pme_L	LMMS	MaSigPro_H	MaSigPro_L	BETR	Timecourse	Limma	LimmaSplines_H	LimmaSplines_L	EDGE_H	EDGE_L	OmicsLonDA	RolDE
0.74867	0.80381	0.84257	0.85411	0.86355	0.94045	0.99111	0.94134	0.99489	0.99622	0.99622	0.99667	0.48122	0.48392	0.49231	0.80971
0.99224	0.99046	0.9881	0.98901	0.98961	0.88627	0.96138	0.92365	0.99734	0.99623	0.99623	0.99734	0.4768	0.49307	0.49051	0.99548
0.99627	0.99464	0.99403	0.99502	0.99569	0.71899	0.66186	0.92769	0.99643	0.99554	0.99554	0.99576	0.53398	0.51404	0.52549	0.99668
0.99482	0.51667	0.98859	0.99028	0.99218	0.8345	0.89891	0.94465	0.96429	0.99464	0.99464	0.99598	0.5118	0.47368	0.49004	0.99746
0.99344	0.49233	0.98563	0.98688	0.94385	0.85823	0.94619	0.97664	0.93335	0.98605	0.98605	0.98295	0.47368	0.47368	0.47665	0.99668
0.99267	0.9747	0.99183	0.99199	0.95433	0.85444	0.99534	0.81444	0.99578	0.99489	0.99489	0.99689	0.47368	0.49552	0.47571	0.99788
0.99444	0.98406	0.98379	0.98567	0.93077	0.88483	0.969	0.87068	0.9938	0.99336	0.99336	0.99491	0.47368	0.48805	0.50483	0.9967
0.76252	0.83106	0.83233	0.83369	0.85497	0.99063	0.99621	0.80451	0.99755	0.99665	0.99665	0.99755	0.53362	0.51474	0.48803	0.79941
0.77336	0.95618	0.78009	0.78834	0.80617	0.89326	0.97556	0.85556	0.98349	0.9956	0.9956	0.99428	0.51191	0.47368	0.51208	0.85792
0.67737	0.86387	0.77179	0.76278	0.7624	0.63758	0.96675	0.97143	0.99375	0.99509	0.99509	0.99688	0.47368	0.47368	0.50118	0.7366
0.99715	0.99645	0.99562	0.98556	0.99562	0.80547	0.67918	0.96005	0.99245	0.99645	0.99645	0.99734	0.99737	0.9884	0.99628	0.99759
0.99337	0.99378	0.99624	0.98453	0.99249	0.96023	0.91157	0.94045	0.99533	0.99645	0.99645	0.99689	0.99591	0.98586	0.99646	0.99801
0.96476	0.95161	0.90663	0.91648	0.91189	0.81369	0.98846	0.96093	0.99423	0.99534	0.99534	0.99645	0.92789	0.9213	0.99606	0.98315
0.96903	0.996	0.99562	0.98315	0.99453	0.83309	0.80088	0.96801	0.99622	0.99667	0.99667	0.99689	0.99595	0.98676	0.9965	0.99781
0.97428	0.896	0.99628	0.99453	0.99518	0.92814	0.88511	0.86521	0.99688	0.99554	0.99554	0.99665	0.99562	0.99212	0.99321	0.99715
0.94899	0.48949	0.99606	0.99584	0.99584	0.70384	0.76569	0.96411	0.9779	0.99606	0.99606	0.99584	0.99453	0.99475	0.99453	0.99737
0.99119	0.55371	0.98259	0.98744	0.98502	0.98661	0.99554	0.84914	0.99732	0.99554	0.99554	0.99688	0.97973	0.9859	0.99339	0.99625
0.9924	0.95316	0.99692	0.99692	0.99625	0.87162	0.99519	0.9072	0.97286	0.99475	0.99475	0.99803	0.99471	0.99559	0.99383	0.99835
0.99163	0.90827	0.99472	0.99317	0.99295	0.92666	0.9965	0.95796	0.9676	0.9965	0.9965	0.99759	0.99273	0.99196	0.98877	0.99758
0.98468	0.54496	0.99423	0.99401	0.98468	0.99576	0.99621	0.92145	0.99598	0.99643	0.99643	0.99799	0.99067	0.99178	0.98779	0.99756
0.97567	0.47368	0.98503	0.98349	0.97886	0.61063	0.86908	0.98336	0.95665	0.99715	0.99715	0.99781	0.97336	0.97963	0.97908	0.99317
0.98294	0.9355	0.99428	0.99273	0.99295	0.91658	0.9701	0.95537	0.9971	0.99621	0.99621	0.99755	0.99196	0.99152	0.98965	0.99692
0.98199	0.99197	0.99536	0.99646	0.99558	0.79973	0.91096	0.95715	0.99576	0.99554	0.99554	0.99755	0.9947	0.9958	0.99536	0.99779
0.97514	0.90268	0.99536	0.99602	0.9958	0.85891	0.99582	0.95156	0.97336	0.9956	0.9956	0.99406	0.99459	0.99558	0.99492	0.99735
0.98067	0.89489	0.99133	0.992	0.98156	0.77938	0.8262	0.95983	0.99509	0.99531	0.99531	0.99665	0.98645	0.99156	0.99333	0.99533
0.98365	0.99736	0.99558	0.99691	0.99558	0.63094	0.85719	0.97798	0.98481	0.99604	0.99604	0.9978	0.99558	0.99602	0.99558	0.99757
0.97252	0.62196	0.99496	0.99584	0.99496	0.89873	0.55742	0.97233	0.95314	0.99509	0.99509	0.92323	0.99475	0.99332	0.99299	0.99672
0.96858	0.88813	0.99496	0.9954	0.99475	0.99379	0.88582	0.95916	0.99268	0.99645	0.99645	0.99401	0.99343	0.99354	0.99343	0.99759
0.98832	0.51693	0.98744	0.98898	0.99097	0.82178	0.90654	0.98661	0.89404	0.99509	0.99509	0.85967	0.98215	0.98513	0.99361	0.99548
0.99075	0.99578	0.9967	0.99603	0.99581	0.90133	0.99378	0.93512	0.99622	0.996	0.996	0.99578	0.99471	0.9967	0.99471	0.99647
0.99431	0.47368	0.9965	0.99694	0.99672	0.91904	0.89467	0.90091	0.99554	0.99576	0.99576	0.99509	0.9965	0.99639	0.99694	0.99661
0.98707	0.47368	0.9958	0.9958	0.9958	0.98817	0.58799	0.90002	0.99598	0.99531	0.99531	0.99174	0.99514	0.99558	0.99646	0.99691
0.97603	0.47368	0.99081	0.99431	0.98621	0.97255	0.91721	0.94555	0.99286	0.99509	0.99509	0.99397	0.98271	0.99168	0.99562	0.99519
0.98216	0.97156	0.9965	0.99628	0.99606	0.994	0.92979	0.84091	0.99445	0.996	0.996	0.97889	0.99562	0.99639	0.99694	0.99759
0.99475	0.98957	0.95885	0.96476	0.99606	0.91645	0.9889	0.96804	0.99112	0.99667	0.99667	0.99667	0.79847	0.80033	0.7941	0.99715
0.99308	0.81866	0.95419	0.96062	0.99532	0.98535	0.996	0.94495	0.9869	0.99689	0.99689	0.996	0.80253	0.81745	0.8191	0.99766
0.70192	0.97545	0.80973	0.81069	0.82371	0.99174	0.99063	0.94912	0.99531	0.99554	0.99554	0.99598	0.80164	0.80867	0.86147	0.78827
0.69007	0.55219	0.87033	0.86994	0.86571	0.99264	0.669	0.9759	0.99353	0.99554	0.99554	0.99442	0.86339	0.86936	0.88065	0.80771
0.7519	0.99531	0.85735	0.86531	0.87132	0.87346	0.72135	0.9518	0.99643	0.99554	0.99554	0.99554	0.83288	0.86007	0.83796	0.76098
0.73471	0.97367	0.81946	0.84974	0.82862	0.98014	0.92997	0.96786	0.99487	0.99554	0.99554	0.99509	0.83704	0.84789	0.7841	0.77948
0.99477	0.98215	0.96393	0.98516	0.99438	0.96184	0.95447	0.94198	0.99464	0.99531	0.99531	0.99621	0.8029	0.77629	0.80009	0.99672
0.99699	0.47368	0.9878	0.99347	0.99519	0.93109	0.51734	0.98014	0.92613	0.98996	0.98996	0.69484	0.87879	0.87965	0.7718	0.99845
0.97846	0.47368	0.99487	0.99755	0.99576	0.92757	0.98023	0.98756	0.97578	0.99622	0.99622	0.99711	0.99464	0.99632	0.99487	0.99844
0.97556	0.49306	0.9942	0.99732	0.99554	0.90431	0.62504	0.99107	0.86235	0.99487	0.99487	0.98326	0.99397	0.99654	0.99464	0.99732
0.98237	0.99732	0.99241	0.9942	0.98773	0.86396	0.79513	0.91252	0.99755	0.99554	0.99554	0.99799	0.98482	0.9904	0.99397	0.99643
0.98661	0.99509	0.99531	0.99821	0.99531	0.85481	0.55666	0.88217	0.99777	0.99531	0.99531	0.99554	0.99554	0.99755	0.99576	0.99777
0.97813	0.69992	0.99554	0.99777	0.99576	0.97598	0.98678	0.94095	0.98105	0.99493	0.99493	0.99603	0.99554	0.99755	0.99331	0.99777
0.97891	0.83776	0.99531	0.99777	0.99598	0.8262	0.84936	0.94019	0.99107	0.99487	0.99487	0.9971	0.99397	0.99777	0.99353	0.99777
0.97634	0.99509	0.99397	0.99665	0.99219	0.83039	0.88395	0.84021	0.99509	0.99531	0.99531	0.99777	0.98951	0.99464	0.99375	0.99732
0.98806	0.96767	0.99576	0.99821	0.99598	0.97188	0.90545	0.81665	0.99424	0.99358	0.99358	0.99557	0.99554	0.99755	0.9942	0.99821
0.99053	0.99286	0.99625	0.99647	0.99603	0.9518	0.99442	0.91163	0.99643	0.99576	0.99576	0.99844	0.99559	0.99559	0.99603	0.99802
0.98134	0.99576	0.99578	0.996	0.99578	0.82981	0.94465	0.93126	0.99375	0.99576	0.99576	0.99844	0.995	0.99445	0.99489	0.99778
0.97224	0.86699	0.99207	0.99141	0.98348	0.90631	0.93885	0.97411	0.99308	0.99531	0.99531	0.99821	0.98634	0.99097	0.99493	0.99625
0.9827	0.84838	0.99581	0.99692	0.99603	0.98515	0.99224	0.96276	0.99512	0.99468	0.99468	0.99668	0.99471	0.99647	0.99625	0.99692
0.99055	0.9938	0.9945	0.9945	0.99428	0.96546	0.99026	0.93711	0.99535	0.99579	0.99579	0.99756	0.99143	0.99319	0.99209	0.9967
0.98171	0.9971	0.99357	0.99446	0.99313	0.83758	0.91096	0.94733	0.99643	0.99531	0.99531	0.99777	0.9898	0.9928	0.99269	0.99712
0.98285	0.55438	0.98879	0.99319	0.98439	0.73251	0.95358	0.9875	0.92189	0.99397	0.99397	0.99688	0.97648	0.99253	0.98857	0.99374
0.98527	0.56031	0.99385	0.9945	0.9945	0.92447	0.75482	0.93036	0.88771	0.9289	0.9289	0.95416	0.99176	0.9956	0.99165	0.99604
0.97269	0.84691	0.99684	0.99511	0.997	0.98616	0.9942	0.97143	0.99531	0.99643	0.99643	0.99576	0.99653	0.99384	0.99684	0.99826
0.96874	0.47368	0.99605	0.99463	0.99526	0.91122	0.99453	0.91418	0.98336	0.99584	0.99584	0.99606	0.99416	0.99337	0.99637	0.99826
0.9884	0.9884	0.98942	0.99053	0.98548	0.84097	0.8644	0.92502	0.99621	0.99621	0.99621	0.99621	0.98856	0.991	0.99511	0.99558
0.99081	0.47368	0.99615	0.99475	0.99247	0.97567	0.99487	0.8902	0.99665	0.99576	0.99576	0.99688	0.99615	0.99527	0.99685	0.99755
0.98538	0.47368	0.99397	0.98282	0.99464	0.93044	0.996	0.94051	0.996	0.99578	0.99578	0.99578	0.99464	0.98728	0.99286	0.99598
0.97835	0.47368	0.99442	0.98304	0.99442	0.91476	0.98895	0.90276	0.99558	0.99558	0.99558	0.99669	0.99331	0.98884	0.99331	0.99643
0.98058	0.47368	0.96318	0.93751	0.96853	0.95317	0.98735	0.98224	0.98113	0.99401	0.99401	0.97403	0.98103	0.97054	0.9884	0.99375
0.98672	0.49942	0.99509	0.98304	0.99487	0.86589	0.75712	0.9693	0.98343	0.99552	0.99552	0.99571	0.99464	0.98773	0.99442	0.99576
0.97984	0.47368	0.9967	0.85561	0.9967	0.95885	0.99825	0.92909	0.98162	0.99672	0.99672	0.99628	0.99566	0.9682	0.9967	0.99722
0.97081	0.75858	0.99531	0.88098	0.99548	0.97746	0.99531	0.97233	0.99442	0.99531	0.99531	0.99442	0.99409	0.97533	0.9967	0.99722
0.98617	0.99179	0.98442	0.88501	0.99335	0.88475	0.60906	0.98698	0.98784	0.99716	0.99716	0.99637	0.9902	0.97112	0.99527	0.9965
0.99149	0.47368	0.99566	0.92163	0.99531	0.99218	0.89248	0.98089	0.98419	0.99705	0.99705	0.98141	0.99566	0.97915	0.99583	0.99791
0.98456	0.88462	0.996	0.95601	0.99578	0.96228	0.99085	0.9509	0.9884	0.99531	0.99531	0.99554	0.994	0.92423	0.9109	0.99656
0.98422	0.99397	0.99533	0.96001	0.994	0.99442	0.97143	0.93394	0.99531	0.99621	0.99621	0.99487	0.99378	0.92734	0.90913	0.99667
0.97967	0.85874	0.98978	0.95801	0.96578	0.96608	0.88645	0.96697	0.9971	0.99621	0.99621	0.99487	0.98267	0.92223	0.93157	0.98956
0.98378	0.58661	0.99645	0.978	0.99556	0.98058	0.8445	0.96786	0.99464	0.99554	0.99554	0.99353	0.99467	0.94201	0.94556	0.99267
0.99487	0.61736	0.99688	0.99598	0.99643	0.96251	0.77978	0.9518	0.99688	0.99554	0.99554	0.99598	0.99197	0.99353	0.99621	0.99665
0.98139	0.92001	0.99648	0.99538	0.99626	0.99445	0.98156	0.94134	0.98822	0.996	0.996	0.986	0.99119	0.99317	0.99582	0.9967
0.98511	0.84396	0.99622	0.99578	0.996	0.97092	0.98202	0.95561	0.98491	0.99756	0.99756	0.99134	0.995	0.99378	0.99645	0.99822
0.97631	0.47368	0.96413	0.97874	0.97918	0.99001	0.93177	0.93608	0.9929	0.99734	0.99734	0.99667	0.98383	0.95837	0.88527	0.99557
0.9913	0.71189	0.99464	0.99665	0.99464	0.94622	0.99397	0.97679	0.99732	0.99598	0.99598	0.99665	0.99476	0.99688	0.99375	0.99755
0.98702	0.90181	0.99623	0.99756	0.99645	0.99509	0.66583	0.96697	0.99554	0.99665	0.99665	0.99576	0.99467	0.99467	0.99556	0.99645
0.99223	0.99152	0.99578	0.99667	0.99534	0.86458	0.92636	0.94108	0.99688	0.99531	0.99531	0.99442	0.99112	0.99645	0.99578	0.99645
0.99208	0.93149	0.99464	0.99598	0.99442	0.91993	0.97166	0.94019	0.99621	0.99531	0.99531	0.99598	0.99286	0.99397	0.99509	0.99699
0.98616	0.93104	0.9938	0.99601	0.99424	0.97858	0.9904	0.97858	0.99487	0.99442	0.99442	0.99554	0.98937	0.99557	0.99557	0.99568
0.97121	0.99689	0.99464	0.99353	0.99397	0.99356	0.92843	0.98134	0.99556	0.99645	0.99645	0.99445	0.99364	0.9942	0.98773	0.9971
0.99609	0.9942	0.99576	0.9971	0.99576	0.93042	0.9152	0.94733	0.99264	0.99621	0.99621	0.9971	0.99018	0.99464	0.99509	0.99621
0.97975	0.99621	0.99693	0.99803	0.99672	0.896	0.86079	0.97411	0.99442	0.99576	0.99576	0.99732	0.9965	0.99562	0.99124	0.99748
0.99264	0.9971	0.99509	0.99643	0.99531	0.90765	0.87146	0.96786	0.9971	0.99598	0.99598	0.99821	0.99464	0.99509	0.99331	0.99688
0.98313	0.99424	0.99534	0.99734	0.99534	0.90761	0.86106	0.94059	0.99579	0.9949	0.9949	0.99579	0.99467	0.99567	0.99512	0.99845
0.98315	0.98149	0.99584	0.99715	0.9965	0.97775	0.99251	0.95153	0.99163	0.99625	0.99625	0.99714	0.9965	0.99672	0.99694	0.99562
0.99431	0.98505	0.99665	0.99755	0.99688	0.82423	0.94376	0.9509	0.9942	0.99509	0.99509	0.99732	0.99375	0.99476	0.99621	0.99777
0.98338	0.98884	0.99538	0.9967	0.9956	0.85458	0.93573	0.9518	0.99509	0.99509	0.99509	0.99755	0.99383	0.99328	0.99626	0.99736
0.98989	0.93335	0.99645	0.99733	0.99667	0.95018	0.97763	0.93357	0.9938	0.99402	0.99402	0.99557	0.99378	0.99478	0.99622	0.998
0.96137	0.97389	0.99409	0.99715	0.99431	0.93019	0.99621	0.9634	0.9971	0.99665	0.99665	0.99844	0.99212	0.99803	0.99606	0.99628
0.99397	0.98639	0.99665	0.99799	0.99576	0.89092	0.9663	0.96965	0.99576	0.99643	0.99643	0.99866	0.99643	0.99755	0.99487	0.99755
0.97941	0.97545	0.99648	0.99736	0.99648	0.94399	0.98036	0.9634	0.99531	0.99643	0.99643	0.99844	0.99582	0.99747	0.99516	0.99736
0.99478	0.93439	0.996	0.99733	0.99622	0.85933	0.76216	0.93439	0.9969	0.99535	0.99535	0.99712	0.99733	0.99711	0.99622	0.99733
0.99531	0.99427	0.99554	0.99688	0.99531	0.96717	0.99581	0.98237	0.99581	0.99625	0.99625	0.9967	0.99665	0.99777	0.99598	0.99732
0.9769	0.99688	0.99693	0.99672	0.9965	0.88266	0.90806	0.97947	0.99755	0.99487	0.99487	0.99732	0.9965	0.9965	0.99672	0.99869
0.98873	0.99844	0.99531	0.99598	0.99509	0.90498	0.8478	0.97858	0.99487	0.99598	0.99598	0.99755	0.99442	0.99643	0.99509	0.99609
0.97037	0.99624	0.99578	0.99711	0.996	0.86111	0.86736	0.9504	0.98959	0.99402	0.99402	0.99579	0.99467	0.99578	0.99667	0.99778
0.98326	0.51963	0.99375	0.9904	0.99375	0.95922	0.8186	0.97287	0.99597	0.99685	0.99685	0.9937	0.99397	0.99464	0.99464	0.9971
0.98918	0.47368	0.99576	0.99844	0.99576	0.99464	0.90716	0.95358	0.99487	0.99598	0.99598	0.99375	0.99464	0.99643	0.99531	0.99866
0.99074	0.47368	0.99464	0.99755	0.99509	0.91234	0.65226	0.97411	0.94889	0.99598	0.99598	0.93707	0.99286	0.99464	0.99487	0.99799
0.96809	0.97456	0.98773	0.71131	0.99264	0.99375	0.96028	0.95894	0.99621	0.99643	0.99643	0.99665	0.99264	0.92278	0.97121	0.98906
0.98884	0.88351	0.99554	0.99777	0.99576	0.91631	0.81419	0.96162	0.99353	0.99576	0.99576	0.98973	0.99107	0.99643	0.99509	0.99777
0.97835	0.98393	0.99487	0.99442	0.99509	0.99464	0.99331	0.93126	0.99799	0.99509	0.99509	0.99531	0.99554	0.99643	0.9942	0.99821
0.95559	0.47368	0.99085	0.97947	0.99241	0.99554	0.71618	0.94912	0.99353	0.99621	0.99621	0.9123	0.99386	0.99331	0.92752	0.9971
0.99029	0.99665	0.99554	0.99755	0.99598	0.92841	0.99264	0.95626	0.99665	0.99598	0.99598	0.99621	0.99286	0.99464	0.99464	0.99821
0.97246	0.97947	0.99339	0.98017	0.99427	0.99598	0.98862	0.95626	0.99531	0.99576	0.99576	0.99264	0.99515	0.99471	0.99361	0.99603
0.98683	0.98527	0.99665	0.99732	0.99598	0.98728	0.74202	0.94376	0.99755	0.99531	0.99531	0.98951	0.99286	0.99464	0.99643	0.9971
0.98527	0.64896	0.99557	0.99668	0.99557	0.93193	0.73983	0.97501	0.98996	0.99509	0.99509	0.99286	0.99291	0.99469	0.99513	0.99712
0.99189	0.90694	0.99556	0.99333	0.99533	0.9884	0.99286	0.97143	0.99375	0.99576	0.99576	0.99264	0.99445	0.99667	0.99467	0.99756
0.9886	0.56483	0.99247	0.99579	0.9938	0.89516	0.99018	0.98661	0.98125	0.99487	0.99487	0.99598	0.98472	0.99291	0.99535	0.99646
0.98803	0.99445	0.99291	0.99468	0.99402	0.97711	0.93223	0.93779	0.99711	0.99622	0.99622	0.99578	0.99269	0.99546	0.99379	0.99734
0.95206	0.66855	0.92912	0.76213	0.92912	0.97545	0.55701	0.97947	0.98282	0.9971	0.9971	0.98929	0.93045	0.94641	0.862	0.96988
0.99777	0.95738	0.99509	0.99531	0.99487	0.92993	0.73501	0.98036	0.99018	0.9971	0.9971	0.99286	0.99197	0.99464	0.99464	0.9971
0.99152	0.59424	0.99576	0.98706	0.99598	0.99308	0.99286	0.9875	0.9518	0.99576	0.99576	0.98706	0.99732	0.96675	0.99554	0.99621
0.98602	0.99688	0.99711	0.99578	0.99667	0.99598	0.96987	0.92591	0.99598	0.99665	0.99665	0.99688	0.99467	0.99612	0.99623	0.99822
0.99498	0.99643	0.99531	0.99554	0.99531	0.89047	0.83021	0.94644	0.99643	0.99621	0.99621	0.99598	0.99464	0.99397	0.99509	0.99688
0.97043	0.99331	0.99286	0.71533	0.99464	0.99464	0.98438	0.9634	0.99598	0.99554	0.99554	0.99531	0.99319	0.82865	0.9846	0.98527
0.98181	0.99554	0.99509	0.99442	0.99487	0.79701	0.96295	0.93841	0.99688	0.99531	0.99531	0.99643	0.99375	0.98237	0.99643	0.99643
0.99565	0.51359	0.99621	0.99375	0.99531	0.92372	0.52474	0.98661	0.92345	0.99576	0.99576	0.54099	0.99375	0.99219	0.99509	0.99643
0.98683	0.99531	0.99397	0.99464	0.99487	0.70649	0.66431	0.94733	0.99531	0.99531	0.99531	0.99554	0.99286	0.99476	0.99487	0.99576
0.95961	0.96987	0.99286	0.73229	0.99375	0.97121	0.99621	0.94733	0.99598	0.99531	0.99531	0.99554	0.9942	0.74988	0.79808	0.98862
0.98561	0.98304	0.99464	0.8237	0.99509	0.97389	0.93015	0.9143	0.99799	0.99576	0.99576	0.99576	0.99643	0.88462	0.99554	0.99598
0.97647	0.47587	0.99667	0.99423	0.99645	0.99397	0.5035	0.97143	0.92636	0.99464	0.99464	0.82263	0.99379	0.99312	0.99667	0.99667
0.98538	0.47368	0.99509	0.98973	0.99531	0.91792	0.51863	0.98237	0.92814	0.98572	0.98572	0.9846	0.99464	0.98125	0.99665	0.99442
0.98036	0.99665	0.99512	0.96204	0.99512	0.90765	0.98884	0.92412	0.99844	0.99531	0.99531	0.99732	0.99467	0.99112	0.99667	0.99734
0.98922	0.65799	0.99578	0.97045	0.99578	0.81643	0.66516	0.95483	0.95926	0.99424	0.99424	0.99513	0.99022	0.96367	0.99667	0.99489
0.98427	0.6657	0.99464	0.75719	0.99509	0.79232	0.53947	0.95715	0.88578	0.98527	0.98527	0.89132	0.99509	0.93126	0.99331	0.99621
0.95057	0.99688	0.96184	0.56527	0.95492	0.90739	0.7996	0.93662	0.99397	0.99509	0.99509	0.99665	0.98371	0.58263	0.7854	0.96965
0.98611	0.99516	0.99533	0.99267	0.99578	0.82057	0.487	0.9024	0.99319	0.99319	0.99319	0.99494	0.99289	0.994	0.99689	0.99778
0.99598	0.99777	0.99598	0.99643	0.99554	0.89873	0.97054	0.92502	0.99688	0.99531	0.99531	0.99732	0.99286	0.99464	0.99487	0.99732
0.99397	0.99446	0.9942	0.9942	0.99308	0.95726	0.90188	0.89814	0.99579	0.99535	0.99535	0.99668	0.99487	0.99353	0.99308	0.99531
0.97198	0.99665	0.99606	0.99606	0.99584	0.78339	0.86369	0.91966	0.9971	0.99487	0.99487	0.99732	0.99387	0.99376	0.99496	0.99803
0.97902	0.5334	0.99001	0.97714	0.99356	0.88016	0.77915	0.98125	0.84834	0.99464	0.99464	0.99264	0.9929	0.76086	0.90691	0.99323
0.97943	0.99536	0.99672	0.99694	0.9965	0.9379	0.60301	0.94785	0.99492	0.9958	0.9958	0.99646	0.99387	0.99595	0.99672	0.99759
0.99609	0.8088	0.99598	0.99531	0.99643	0.81568	0.89263	0.83542	0.9965	0.9965	0.9965	0.99606	0.99554	0.99598	0.99576	0.99576
0.99249	0.88594	0.99558	0.99646	0.99536	0.98905	0.99365	0.94308	0.97198	0.9965	0.9965	0.99496	0.99204	0.99492	0.9958	0.99757
0.99654	0.98789	0.95023	0.96362	0.99576	0.93813	0.82588	0.93659	0.9967	0.99626	0.99626	0.99626	0.85376	0.85983	0.88199	0.99755
0.977	0.99492	0.99415	0.99279	0.99532	0.87123	0.54834	0.94343	0.99359	0.99558	0.99558	0.99558	0.99435	0.9924	0.99123	0.99727
0.9808	0.8151	0.99578	0.9929	0.99512	0.8646	0.84752	0.81171	0.99602	0.99646	0.99646	0.99492	0.99645	0.98879	0.996	0.99711
0.99118	0.89601	0.99643	0.99821	0.99665	0.96212	0.99102	0.92907	0.94592	0.99584	0.99584	0.99234	0.99464	0.99833	0.99576	0.99866
0.98672	0.98934	0.99487	0.99755	0.99554	0.92111	0.84429	0.91385	0.99667	0.99578	0.99578	0.99623	0.99464	0.99732	0.99509	0.99777
0.99531	0.99222	0.9942	0.99665	0.99487	0.89866	0.61311	0.95467	0.98822	0.99333	0.99333	0.99445	0.99464	0.99665	0.99464	0.99732
0.99632	0.76131	0.99509	0.9971	0.99576	0.86089	0.91158	0.80694	0.91027	0.88913	0.88913	0.89635	0.99464	0.99688	0.99531	0.99732
0.98192	0.93126	0.99643	0.99821	0.99643	0.80254	0.86556	0.92333	0.99471	0.99405	0.99405	0.99427	0.99464	0.99721	0.9942	0.99866
0.99029	0.98591	0.99531	0.99799	0.99598	0.79664	0.63314	0.93912	0.97644	0.96741	0.96741	0.97226	0.99375	0.99788	0.99464	0.99821
0.99063	0.99669	0.99531	0.99799	0.99621	0.95448	0.67322	0.95403	0.99425	0.9958	0.9958	0.99713	0.99554	0.99755	0.9942	0.99799
0.99565	0.81296	0.99509	0.99777	0.99643	0.88584	0.99168	0.89845	0.94332	0.99562	0.99562	0.97833	0.99464	0.99732	0.99331	0.99799
0.98516	0.92377	0.99688	0.9971	0.99665	0.94977	0.99317	0.92068	0.99692	0.99625	0.99625	0.99714	0.99375	0.99554	0.99621	0.99799
0.97852	0.98855	0.99625	0.99647	0.99625	0.88511	0.65498	0.95596	0.98679	0.99273	0.99273	0.99207	0.99471	0.99603	0.99581	0.9978
0.98292	0.64691	0.99603	0.99647	0.99581	0.7209	0.83488	0.8502	0.73271	0.87286	0.87286	0.87163	0.99471	0.99504	0.99581	0.99758
0.98148	0.91815	0.99621	0.99554	0.99598	0.9315	0.98731	0.93259	0.99519	0.99694	0.99694	0.99694	0.99554	0.99576	0.99621	0.99732
0.9867	0.4808	0.99535	0.99623	0.99557	0.98905	0.99431	0.9133	0.98424	0.99606	0.99606	0.9954	0.9918	0.99601	0.99379	0.99734
0.98837	0.99256	0.99358	0.99579	0.9938	0.84776	0.92349	0.89757	0.99781	0.99672	0.99672	0.9965	0.99225	0.99535	0.99513	0.99712
0.98372	0.50519	0.99424	0.99513	0.99402	0.66489	0.83873	0.81376	0.63985	0.82979	0.82979	0.8502	0.99147	0.99446	0.99314	0.99557
0.99058	0.66659	0.99446	0.9949	0.99402	0.92729	0.95691	0.92133	0.9947	0.99646	0.99646	0.99536	0.99257	0.99446	0.99379	0.99778
0.98679	0.47368	0.99689	0.98868	0.99756	0.96234	0.98883	0.90279	0.97964	0.9954	0.9954	0.99453	0.99467	0.99223	0.99711	0.99734
0.99654	0.98908	0.99621	0.99598	0.99621	0.86686	0.91423	0.88158	0.99766	0.9961	0.9961	0.9961	0.99464	0.99487	0.99621	0.99732
0.99107	0.97954	0.99487	0.97746	0.9942	0.98189	0.9445	0.94933	0.99703	0.99516	0.99516	0.995	0.99509	0.97277	0.99487	0.99598
0.98327	0.47368	0.997	0.99542	0.99716	0.89197	0.96345	0.9466	0.98709	0.98249	0.98249	0.98993	0.99653	0.9959	0.997	0.99858
0.99464	0.50523	0.99442	0.9942	0.99598	0.9295	0.92928	0.91275	0.98832	0.99229	0.99229	0.99295	0.99464	0.99621	0.99487	0.99688
0.98594	0.63568	0.99531	0.9971	0.99509	0.70387	0.7526	0.78885	0.73006	0.82352	0.82352	0.82872	0.99286	0.9952	0.99643	0.99621
0.98951	0.99209	0.99375	0.98259	0.99353	0.91849	0.95239	0.92953	0.99759	0.99639	0.99639	0.99605	0.99331	0.98326	0.99308	0.99598
0.98851	0.47368	0.99464	0.96697	0.99464	0.98993	0.99628	0.94397	0.98621	0.99672	0.99672	0.99628	0.99464	0.98505	0.99375	0.99509
0.98136	0.63399	0.99711	0.99268	0.99689	0.99141	0.99339	0.92245	0.99515	0.99625	0.99625	0.9967	0.99379	0.99512	0.99667	0.99689
0.98828	0.47368	0.9942	0.8054	0.99576	0.71292	0.8605	0.82737	0.68988	0.85973	0.85973	0.86648	0.99598	0.90404	0.99598	0.99587
0.98817	0.99511	0.99621	0.82571	0.99598	0.80815	0.53212	0.96788	0.97285	0.99732	0.99732	0.99637	0.99375	0.94465	0.99487	0.99598
0.97454	0.47368	0.99652	0.80523	0.9967	0.97029	0.85128	0.96264	0.98332	0.99705	0.99705	0.98558	0.99566	0.94353	0.99531	0.99635
0.99308	0.87101	0.99643	0.99085	0.99688	0.97701	0.98192	0.94733	0.99219	0.99531	0.99531	0.99487	0.99375	0.99442	0.99241	0.99777
0.98167	0.99222	0.996	0.94956	0.996	0.99422	0.97623	0.92446	0.99645	0.99645	0.99645	0.99311	0.99556	0.97445	0.99667	0.99356
0.98545	0.99463	0.99622	0.98689	0.99622	0.83485	0.47528	0.96788	0.96085	0.99621	0.99621	0.98674	0.99556	0.9609	0.99022	0.99778
0.98717	0.47368	0.99621	0.96162	0.99621	0.9722	0.89455	0.95917	0.9755	0.996	0.996	0.90652	0.99498	0.94041	0.93774	0.99554
0.99632	0.8565	0.99487	0.9971	0.99554	0.98148	0.97077	0.93126	0.99375	0.99464	0.99464	0.99531	0.99286	0.99464	0.99554	0.99799
0.96987	0.99111	0.94175	0.80875	0.94577	0.97223	0.94401	0.91646	0.99467	0.99511	0.99511	0.99111	0.96876	0.9547	0.8619	0.99286
0.9952	0.98958	0.99464	0.99732	0.99487	0.83769	0.85649	0.96527	0.99179	0.99463	0.99463	0.99353	0.99286	0.99464	0.99487	0.99821
0.95269	0.79504	0.93394	0.66994	0.96541	0.88739	0.99177	0.94924	0.99562	0.9951	0.9951	0.9874	0.97936	0.80634	0.94175	0.96764
0.99509	0.82325	0.99509	0.99777	0.99554	0.85659	0.9451	0.95626	0.98282	0.98906	0.98906	0.98416	0.99286	0.99464	0.9942	0.99788
0.96552	0.99311	0.98817	0.83066	0.99264	0.884	0.75664	0.94934	0.98267	0.98889	0.98889	0.96267	0.99185	0.97501	0.92685	0.99375
0.99375	0.99545	0.99509	0.9971	0.99509	0.8193	0.90163	0.94749	0.99737	0.99597	0.99597	0.99282	0.99464	0.99554	0.99442	0.99755
0.98871	0.9338	0.99513	0.99668	0.99513	0.98349	0.90947	0.95048	0.99635	0.99583	0.99583	0.99444	0.99203	0.99469	0.99491	0.99712
0.96612	0.87659	0.99291	0.93778	0.99314	0.98951	0.98014	0.9509	0.99643	0.99554	0.99554	0.99375	0.99402	0.99159	0.99557	0.99446
0.99659	0.99622	0.99341	0.9956	0.99363	0.99445	0.73418	0.95467	0.99333	0.99645	0.99645	0.98045	0.99187	0.99472	0.99385	0.99648
0.99319	0.99471	0.99509	0.89913	0.99643	0.94161	0.86186	0.9339	0.99537	0.99603	0.99603	0.99714	0.99509	0.95871	0.99621	0.99665
0.98962	0.99755	0.99598	0.99621	0.99621	0.84494	0.86632	0.94823	0.99531	0.99554	0.99554	0.99755	0.99464	0.99498	0.99576	0.99777
0.97679	0.99755	0.99375	0.96742	0.99464	0.89667	0.82905	0.92502	0.99688	0.99621	0.99621	0.99777	0.99464	0.98951	0.99621	0.9971
0.99476	0.9945	0.99509	0.99487	0.99531	0.87295	0.78914	0.9112	0.99582	0.99516	0.99516	0.99626	0.99464	0.99464	0.99531	0.99732
0.98293	0.99511	0.99442	0.98237	0.99554	0.92068	0.76824	0.92801	0.99445	0.99578	0.99578	0.99645	0.99397	0.98416	0.99085	0.99621
0.98795	0.99755	0.99487	0.99598	0.99509	0.8657	0.87815	0.93394	0.99397	0.99487	0.99487	0.9971	0.99286	0.99543	0.99442	0.99755
0.9817	0.99777	0.99509	0.99509	0.99487	0.89449	0.8728	0.9268	0.99531	0.99554	0.99554	0.99755	0.99453	0.99621	0.99576	0.99621
0.99208	0.99402	0.99509	0.99353	0.99464	0.93483	0.80361	0.89626	0.99535	0.99424	0.99424	0.99535	0.99286	0.99531	0.99375	0.99688
0.97567	0.99009	0.9971	0.98349	0.99688	0.79624	0.96497	0.9436	0.98546	0.99031	0.99031	0.99361	0.99554	0.97478	0.99688	0.99799
0.98973	0.99554	0.99554	0.99353	0.99554	0.77915	0.8561	0.95626	0.97054	0.99018	0.99018	0.99509	0.99375	0.9942	0.99576	0.99688
0.98382	0.99576	0.99576	0.95537	0.99554	0.76023	0.92033	0.94198	0.98594	0.99286	0.99286	0.99598	0.99498	0.96385	0.99621	0.99777
0.9827	0.99165	0.99464	0.99152	0.99464	0.80797	0.55104	0.92263	0.97604	0.97098	0.97098	0.98923	0.99554	0.99264	0.99509	0.99665
0.99063	0.99581	0.99598	0.99621	0.99643	0.9881	0.9577	0.94448	0.99405	0.99647	0.99647	0.99736	0.99375	0.99442	0.9971	0.99833
0.96507	0.99821	0.99197	0.5272	0.99397	0.87302	0.92323	0.95983	0.99442	0.99554	0.99554	0.99821	0.99476	0.5359	0.64485	0.93662
0.99345	0.99777	0.99578	0.99511	0.99578	0.93841	0.85298	0.94912	0.99442	0.99598	0.99598	0.99777	0.99289	0.99445	0.99711	0.99756
0.96039	0.99187	0.99464	0.51091	0.99397	0.91223	0.53352	0.93318	0.99231	0.99407	0.99407	0.9956	0.99554	0.805	0.79741	0.97612
0.98137	0.82229	0.99576	0.67471	0.99509	0.73679	0.79502	0.81604	0.71596	0.86819	0.86819	0.86834	0.99487	0.64307	0.92595	0.99509
0.98731	0.9863	0.99632	0.98302	0.99667	0.90697	0.96642	0.89563	0.99503	0.99036	0.99036	0.99036	0.99475	0.99247	0.9965	0.9979
0.99565	0.9855	0.99576	0.99688	0.99598	0.95745	0.95414	0.87402	0.98494	0.98826	0.98826	0.98964	0.99464	0.99665	0.99777	0.99777
0.98817	0.99552	0.99621	0.99665	0.99598	0.94405	0.98573	0.88053	0.99635	0.99569	0.99569	0.99569	0.99464	0.99665	0.99509	0.99598
0.97713	0.9935	0.99554	0.97367	0.99531	0.9879	0.98805	0.86193	0.99486	0.99486	0.99486	0.99471	0.99464	0.98773	0.99531	0.99598
0.9827	0.82281	0.99531	0.98192	0.99487	0.74857	0.83355	0.85045	0.78477	0.88425	0.88425	0.8675	0.99286	0.98148	0.99353	0.99554
0.99654	0.99176	0.99397	0.99353	0.99464	0.88372	0.99239	0.67753	0.99704	0.99387	0.99387	0.99387	0.99286	0.99375	0.99442	0.99442
0.9846	0.98699	0.99576	0.96385	0.99576	0.82181	0.97889	0.66134	0.99302	0.99076	0.99076	0.99095	0.99464	0.97255	0.99643	0.99821
0.98137	0.78762	0.99576	0.96719	0.99554	0.68317	0.77842	0.71653	0.77994	0.8369	0.8369	0.81667	0.99375	0.98148	0.99464	0.99565
0.97947	0.74099	0.99464	0.84936	0.99554	0.69096	0.68469	0.65724	0.67624	0.76334	0.76334	0.76127	0.99375	0.85628	0.82035	0.99174

## Sheet: Figure 2c
ROC curve pAUC values in the UPS1 full datasets
BaselineROTS	Lme	Pme_H	Pme_L	LMMS	MaSigPro_H	MaSigPro_L	Timecourse	Limma	LimmaSplines_H	LimmaSplines_L	OmicsLonDA	RolDE
0.58814	0.50791	0.52992	0.57197	0.49624	0.55851	0.58432	0.90453	0.74894	0.75719	0.76917	0.49831	0.54152
0.97803	0.96438	0.937	0.96189	0.88962	0.68171	0.76263	0.98087	0.94342	0.95343	0.97314	0.51534	0.98671
0.98938	0.98175	0.97	0.97569	0.94398	0.89777	0.94474	0.99168	0.97007	0.97489	0.98087	0.51748	0.98146
0.99595	0.95583	0.91714	0.95839	0.92852	0.64375	0.92694	0.99431	0.90488	0.92255	0.96584	0.5063	0.9919
0.90079	0.50442	0.5992	0.60316	0.53103	0.59552	0.64916	0.89837	0.7924	0.80875	0.86004	0.53556	0.73667
0.97912	0.49306	0.5104	0.48589	0.7457	0.49869	0.50456	0.56985	0.516	0.51636	0.4911	0.53651	0.94883
0.97956	0.47401	0.48805	0.50636	0.73975	0.49753	0.58695	0.9443	0.66938	0.67778	0.71061	0.53863	0.94605
0.94948	0.97788	0.94449	0.97146	0.93405	0.81477	0.9362	0.99036	0.94726	0.95216	0.97708	0.50928	0.97106
0.93043	0.95992	0.93354	0.9597	0.93561	0.93001	0.9458	0.97146	0.93296	0.94741	0.97365	0.50639	0.95335
0.68756	0.97752	0.96211	0.98014	0.75904	0.94275	0.97292	0.98642	0.96547	0.96883	0.98423	0.51865	0.75898
0.92788	0.49915	0.83743	0.91839	0.93186	0.76259	0.95562	0.92631	0.90144	0.90728	0.96328	0.94088	0.98679
0.88816	0.98642	0.97956	0.98963	0.79042	0.94347	0.97581	0.9965	0.9808	0.98204	0.99248	0.85296	0.96503
0.92824	0.49259	0.62098	0.83903	0.96693	0.54911	0.87778	0.93125	0.68321	0.6966	0.84744	0.97153	0.98679
0.9262	0.94372	0.89434	0.94963	0.9635	0.85565	0.94386	0.99343	0.89522	0.90916	0.96219	0.97197	0.99336
0.947	0.48744	0.89365	0.94544	0.88634	0.57713	0.94388	0.94175	0.92412	0.93529	0.96671	0.90857	0.99343
0.94737	0.96394	0.94992	0.96613	0.62909	0.60408	0.72993	0.99438	0.95299	0.96	0.97153	0.71437	0.96766
0.90185	0.47904	0.49902	0.50083	0.90909	0.49906	0.54597	0.72803	0.49249	0.49242	0.49358	0.9315	0.9835
0.86553	0.90084	0.85416	0.91066	0.91916	0.81795	0.88219	0.98934	0.83569	0.85234	0.9195	0.93347	0.96642
0.91211	0.96956	0.96985	0.98365	0.82566	0.96657	0.97398	0.99328	0.97503	0.97985	0.98679	0.85169	0.97606
0.87546	0.47368	0.74251	0.86153	0.59456	0.7271	0.86019	0.8897	0.86746	0.87951	0.913	0.68546	0.88244
0.93054	0.93357	0.89685	0.95233	0.86467	0.66674	0.80455	0.99416	0.89094	0.90546	0.96219	0.88784	0.96043
0.95295	0.47368	0.65233	0.78037	0.7729	0.57702	0.7991	0.95435	0.64826	0.66194	0.77221	0.91634	0.98774
0.93667	0.96321	0.97876	0.99153	0.91149	0.89901	0.98314	0.9854	0.98014	0.98219	0.99255	0.92802	0.99073
0.91211	0.47368	0.68715	0.61736	0.71945	0.62031	0.65312	0.61288	0.67535	0.68222	0.65135	0.78404	0.94926
0.94109	0.92196	0.89685	0.95467	0.95072	0.7039	0.72553	0.97022	0.89196	0.90999	0.96525	0.96306	0.98598
0.91459	0.47656	0.75198	0.90405	0.93865	0.62809	0.88151	0.95705	0.81492	0.83119	0.937	0.96824	0.99168
0.98518	0.89079	0.97087	0.98007	0.96065	0.65353	0.9624	0.98715	0.97022	0.97416	0.97284	0.9411	0.99759
0.91674	0.91401	0.92734	0.91806	0.6934	0.60108	0.75811	0.98336	0.93466	0.94284	0.93941	0.8779	0.97058
0.96178	0.94415	0.97401	0.9854	0.9688	0.86207	0.98197	0.99182	0.97591	0.97919	0.98642	0.96708	0.99832
0.88203	0.97109	0.97679	0.97262	0.97657	0.77198	0.96518	0.99036	0.98087	0.98328	0.98562	0.97693	0.99825
0.90346	0.79608	0.89157	0.91909	0.77526	0.76097	0.92088	0.98438	0.90536	0.92237	0.93934	0.82572	0.96751
0.89576	0.85158	0.73142	0.84296	0.5665	0.5237	0.83614	0.98073	0.79278	0.81351	0.8884	0.6724	0.90532
0.88758	0.79862	0.9257	0.92468	0.7984	0.62608	0.91719	0.98511	0.94948	0.95992	0.96803	0.86145	0.94897
0.95047	0.87577	0.91752	0.91833	0.82016	0.88192	0.91152	0.99314	0.95934	0.96781	0.97394	0.84728	0.96949
0.98211	0.75809	0.94175	0.958	0.96007	0.68299	0.96223	0.98693	0.94824	0.95649	0.96478	0.95632	0.99591
0.92105	0.83219	0.88594	0.89047	0.66004	0.63126	0.89113	0.98971	0.90952	0.92077	0.93208	0.81347	0.9662
0.94131	0.8467	0.96328	0.97	0.97649	0.66729	0.90814	0.98701	0.97306	0.97839	0.98306	0.98416	0.99693
0.89466	0.9332	0.96525	0.95474	0.97868	0.69004	0.78909	0.98387	0.97598	0.98029	0.97554	0.98993	0.99467
0.89521	0.64074	0.93977	0.96372	0.76436	0.72767	0.96284	0.98905	0.96905	0.97284	0.97941	0.6621	0.96408
0.91773	0.73482	0.81544	0.84287	0.54525	0.728	0.89149	0.98671	0.91872	0.93072	0.95785	0.542	0.8912
0.91258	0.8651	0.96693	0.98409	0.80172	0.90259	0.97314	0.95058	0.96657	0.97233	0.98854	0.70257	0.94518
0.96569	0.947	0.95335	0.97328	0.79945	0.66836	0.95248	0.94905	0.96525	0.97182	0.98314	0.70058	0.96649
0.82823	0.59612	0.9554	0.47656	0.67963	0.98197	0.4963	0.97598	0.97051	0.97598	0.50505	0.66071	0.8996
0.68723	0.47547	0.91763	0.47368	0.48161	0.95678	0.47368	0.96423	0.92877	0.93631	0.47368	0.58721	0.63225
0.92258	0.89511	0.94196	0.85686	0.80293	0.8864	0.84066	0.99569	0.93985	0.94722	0.81486	0.71918	0.94985
0.96591	0.95839	0.95919	0.94613	0.9131	0.82172	0.94102	0.9965	0.95854	0.96627	0.95218	0.74605	0.97591
0.98642	0.47368	0.86023	0.47368	0.97445	0.84847	0.47637	0.97898	0.94004	0.94887	0.52624	0.81322	0.9973
0.94638	0.47368	0.76695	0.47368	0.83149	0.76936	0.47368	0.93376	0.80388	0.81474	0.47368	0.61582	0.9524
0.95646	0.78636	0.89383	0.73193	0.96065	0.86193	0.7227	0.99255	0.91335	0.93036	0.80372	0.85267	0.98219
0.8548	0.90836	0.93237	0.88244	0.88765	0.7802	0.8804	0.99613	0.92953	0.94259	0.90627	0.85299	0.95978
0.96167	0.76474	0.97036	0.73488	0.91135	0.96916	0.52423	0.99051	0.97357	0.98014	0.8181	0.86006	0.99102
0.79975	0.95518	0.97584	0.91729	0.52554	0.94361	0.91057	0.99562	0.97606	0.98117	0.9278	0.74428	0.89522
0.94682	0.53573	0.75904	0.48748	0.90898	0.85074	0.47641	0.95087	0.85762	0.8747	0.47751	0.88024	0.98569
0.96616	0.47368	0.80039	0.47368	0.97219	0.88059	0.47368	0.96223	0.78192	0.79531	0.47368	0.91563	0.99584
0.98226	0.57305	0.95554	0.57117	0.97416	0.97481	0.6245	0.99423	0.97547	0.97773	0.74942	0.88733	0.99452
0.92412	0.91284	0.97883	0.89218	0.73895	0.95605	0.8905	0.99328	0.98321	0.98489	0.92985	0.71667	0.95934
0.93087	0.49846	0.77884	0.47368	0.91587	0.88507	0.47368	0.90784	0.85057	0.86352	0.47368	0.89415	0.9812
0.93448	0.47368	0.74787	0.47368	0.93065	0.87978	0.47368	0.92157	0.76945	0.78376	0.47368	0.89923	0.97175
0.91631	0.47368	0.67165	0.47368	0.80548	0.75365	0.47368	0.78593	0.69873	0.70858	0.47379	0.80843	0.97102
0.90952	0.99014	0.98124	0.98679	0.57295	0.80719	0.98336	0.99285	0.97978	0.98204	0.98774	0.6876	0.89933
0.91371	0.71856	0.65278	0.66348	0.78869	0.55463	0.66786	0.96897	0.71943	0.72841	0.75479	0.88149	0.96912
0.93025	0.94686	0.92488	0.93707	0.79156	0.54877	0.94138	0.98752	0.93277	0.94306	0.95956	0.89619	0.98547
0.92736	0.47368	0.53138	0.47368	0.81543	0.59954	0.47368	0.93018	0.55232	0.55604	0.47459	0.83572	0.98117
0.95083	0.96284	0.95248	0.96007	0.60021	0.5846	0.91057	0.98912	0.95211	0.96087	0.96657	0.69244	0.94715
0.90882	0.52573	0.5528	0.52695	0.79712	0.56458	0.49871	0.91398	0.54206	0.54636	0.49374	0.88981	0.96452
0.87765	0.92033	0.88354	0.9185	0.86821	0.52537	0.91758	0.98168	0.89208	0.90561	0.94532	0.87689	0.96693
0.8897	0.92773	0.90539	0.91641	0.56518	0.61396	0.9216	0.99204	0.89999	0.91846	0.937	0.56092	0.90592
0.84871	0.87478	0.88416	0.86492	0.4799	0.59818	0.88955	0.94763	0.9239	0.93685	0.92573	0.48697	0.63519
0.87754	0.90846	0.82838	0.89692	0.60579	0.60684	0.86752	0.97657	0.81686	0.84124	0.91313	0.57273	0.86984
0.9662	0.47368	0.55143	0.47368	0.70352	0.64538	0.48063	0.91475	0.59551	0.60354	0.48661	0.59606	0.97598
0.98883	0.9351	0.9316	0.94145	0.88349	0.55492	0.9443	0.98321	0.9289	0.93919	0.96124	0.90186	0.99292
0.94645	0.72841	0.85569	0.80016	0.65083	0.63277	0.71847	0.68414	0.8515	0.86311	0.79195	0.62128	0.95715
0.91379	0.90846	0.84655	0.91809	0.90771	0.63506	0.87259	0.96332	0.86108	0.88276	0.9454	0.9151	0.9708
0.87553	0.50674	0.60741	0.50158	0.81603	0.63291	0.52721	0.66724	0.67535	0.68616	0.54287	0.94169	0.97284
0.96795	0.93897	0.98489	0.99336	0.94176	0.95284	0.99321	0.99044	0.98452	0.98941	0.99423	0.85822	0.99708
0.87188	0.47368	0.8846	0.95471	0.72476	0.60942	0.89504	0.9624	0.84511	0.86482	0.94507	0.8175	0.94934
0.96219	0.47368	0.5547	0.52289	0.94753	0.59292	0.61866	0.76125	0.69559	0.70701	0.66105	0.90595	0.99657
0.94361	0.96489	0.98489	0.99321	0.97189	0.93573	0.99336	0.99409	0.98372	0.98657	0.99445	0.90284	0.99299
0.93339	0.52096	0.78487	0.92204	0.86067	0.5734	0.91985	0.96861	0.81868	0.84372	0.94905	0.8931	0.98117
0.89535	0.91138	0.87781	0.94036	0.65172	0.84508	0.92858	0.96817	0.87222	0.90514	0.95364	0.8071	0.96094
0.93784	0.47368	0.91866	0.96048	0.91989	0.65096	0.92113	0.95408	0.9073	0.91482	0.9588	0.92734	0.98569
0.94883	0.94364	0.94398	0.96452	0.89273	0.64808	0.92894	0.98876	0.95033	0.95551	0.97041	0.91466	0.98591
0.97449	0.81943	0.77701	0.86956	0.94642	0.69609	0.85715	0.97065	0.74329	0.775	0.8819	0.854	0.98649
0.91276	0.90904	0.94481	0.96963	0.718	0.93142	0.96664	0.9889	0.94634	0.95437	0.977	0.57908	0.93912
0.95383	0.67563	0.96749	0.98387	0.9622	0.81354	0.82603	0.98128	0.97686	0.98219	0.98328	0.872	0.97379
0.904	0.73174	0.87482	0.9031	0.97124	0.59155	0.94313	0.9873	0.92897	0.93912	0.94759	0.85053	0.99409
0.9166	0.80623	0.99292	0.99518	0.82089	0.91057	0.99598	0.98788	0.99219	0.99504	0.99715	0.78875	0.98876
0.93591	0.92517	0.98613	0.97474	0.56324	0.94634	0.98518	0.98934	0.99087	0.99277	0.99051	0.65291	0.92663
0.89218	0.6182	0.96759	0.98204	0.81617	0.85718	0.92836	0.98978	0.96927	0.97554	0.98168	0.83039	0.89843
0.91985	0.68664	0.84835	0.88383	0.8314	0.63466	0.91624	0.98993	0.9166	0.92999	0.94829	0.84655	0.97175
0.96043	0.77021	0.9916	0.99401	0.96883	0.74589	0.99117	0.98766	0.99248	0.99387	0.99533	0.96693	0.99219
0.85149	0.91766	0.98525	0.98306	0.58656	0.81362	0.96167	0.98284	0.98876	0.98993	0.98934	0.76611	0.90619
0.96879	0.66116	0.8985	0.94077	0.96167	0.74413	0.90606	0.98044	0.89879	0.9177	0.95121	0.97	0.98949
0.5403	0.74573	0.71848	0.83534	0.49938	0.50215	0.75583	0.9846	0.7945	0.81275	0.89803	0.5296	0.53331
0.96543	0.69133	0.8884	0.92595	0.92853	0.59183	0.87832	0.94342	0.88222	0.90565	0.93734	0.95021	0.9843
0.81325	0.7811	0.87606	0.90332	0.60538	0.76281	0.92223	0.9673	0.91748	0.93712	0.95529	0.53255	0.87982
0.96204	0.59254	0.89765	0.94766	0.9461	0.84244	0.93503	0.98387	0.87648	0.89554	0.9524	0.91536	0.9839
0.95456	0.67908	0.67841	0.7964	0.92036	0.56277	0.85314	0.97898	0.76593	0.78699	0.89113	0.9224	0.98569
0.84057	0.63012	0.85809	0.90846	0.49186	0.6763	0.89434	0.91422	0.85273	0.87952	0.93189	0.52311	0.8316
0.97737	0.74454	0.85258	0.89933	0.95277	0.68922	0.89479	0.95474	0.89962	0.92109	0.95773	0.93522	0.98774
0.887	0.47368	0.98467	0.52424	0.89216	0.99022	0.51027	0.99051	0.98905	0.99066	0.56994	0.90084	0.96124
0.97266	0.47368	0.97956	0.71359	0.98277	0.98401	0.49164	0.98211	0.98525	0.98649	0.72612	0.97533	0.9962
0.9316	0.69531	0.93963	0.73556	0.8538	0.94259	0.6906	0.98679	0.94737	0.95846	0.68076	0.87989	0.98387
0.97821	0.95693	0.97679	0.9389	0.97503	0.96087	0.94182	0.99306	0.97759	0.98255	0.93532	0.96	0.99788
0.9385	0.54171	0.98394	0.53407	0.9142	0.98912	0.50712	0.99328	0.99073	0.99168	0.82297	0.92452	0.97584
0.91583	0.90189	0.98795	0.91291	0.69169	0.9743	0.90306	0.9927	0.9881	0.98971	0.93021	0.79792	0.95379
0.91594	0.47761	0.86717	0.47368	0.83774	0.94525	0.47368	0.91993	0.90587	0.91799	0.47368	0.89142	0.97292
0.83058	0.47368	0.87162	0.47368	0.63101	0.92682	0.47368	0.9269	0.84163	0.85882	0.47368	0.6862	0.87289
0.96372	0.47368	0.86239	0.47368	0.98284	0.85889	0.47498	0.96861	0.90989	0.92398	0.49824	0.98109	0.99533
0.65474	0.47368	0.79931	0.47368	0.59238	0.82011	0.47368	0.94474	0.78979	0.80179	0.47368	0.54033	0.66132
0.97171	0.77903	0.84946	0.745	0.9497	0.82566	0.73175	0.96949	0.85791	0.87843	0.80389	0.95642	0.9927
0.86183	0.83733	0.89412	0.87339	0.83641	0.73193	0.87168	0.98963	0.88346	0.90879	0.90763	0.9072	0.93585
0.85088	0.60032	0.90627	0.60837	0.68267	0.85634	0.52566	0.97343	0.90722	0.92145	0.64738	0.77204	0.88054
0.9624	0.86634	0.9362	0.84487	0.90108	0.81702	0.80493	0.99109	0.93408	0.94649	0.85349	0.83195	0.97752
0.62066	0.4817	0.65474	0.50757	0.48363	0.72574	0.48531	0.91964	0.74529	0.76641	0.54484	0.53299	0.54268
0.9535	0.47368	0.84647	0.7517	0.90824	0.80592	0.5932	0.89504	0.86453	0.88059	0.78239	0.85434	0.97273
0.93934	0.4851	0.86473	0.82236	0.90398	0.81214	0.61125	0.85736	0.89678	0.9132	0.89376	0.89405	0.98693
0.90773	0.94248	0.98781	0.98934	0.78291	0.84977	0.97627	0.9908	0.98628	0.99058	0.99036	0.81813	0.98051
0.91547	0.47368	0.71581	0.77941	0.75449	0.6417	0.63456	0.96489	0.84737	0.86441	0.92116	0.78985	0.95934
0.9462	0.937	0.94277	0.95708	0.87478	0.69257	0.81906	0.9816	0.94693	0.95284	0.96985	0.84444	0.98314
0.94547	0.92357	0.93028	0.94905	0.9708	0.64131	0.85759	0.98744	0.92992	0.94116	0.96058	0.97262	0.99496
0.95003	0.6475	0.96569	0.94175	0.95598	0.78405	0.86064	0.94252	0.97474	0.9808	0.97182	0.9508	0.98788
0.92663	0.88824	0.89422	0.93985	0.87664	0.61872	0.79264	0.97876	0.89291	0.9105	0.95248	0.9289	0.98306
0.93094	0.47368	0.63364	0.49011	0.96379	0.70911	0.47368	0.74951	0.70572	0.72123	0.47583	0.93945	0.99241
0.9405	0.47368	0.53601	0.47598	0.96416	0.59102	0.47368	0.92466	0.5184	0.51943	0.47368	0.93129	0.9889
0.92605	0.93172	0.93704	0.95113	0.94072	0.53029	0.70654	0.97255	0.93157	0.94069	0.95873	0.92979	0.9908
0.92988	0.50744	0.55939	0.5681	0.90062	0.54468	0.51388	0.95649	0.56488	0.56517	0.53896	0.77507	0.97803
0.93452	0.85207	0.83435	0.86772	0.94364	0.51137	0.85139	0.94627	0.8435	0.8692	0.91441	0.92617	0.9954
0.93262	0.83019	0.85426	0.86225	0.97795	0.7107	0.79173	0.99212	0.83971	0.85847	0.87977	0.98065	0.99504
0.94605	0.49059	0.71203	0.71269	0.97153	0.55358	0.62412	0.93554	0.85635	0.87329	0.92079	0.8748	0.98635
0.90528	0.6681	0.64884	0.76503	0.90234	0.68376	0.66245	0.95277	0.64465	0.66341	0.79042	0.95233	0.98898
0.9097	0.47662	0.72035	0.78537	0.97598	0.57775	0.61022	0.95467	0.78226	0.7994	0.86257	0.90015	0.98949
0.7584	0.47368	0.68554	0.50732	0.60301	0.62668	0.53039	0.7565	0.71304	0.73413	0.59767	0.62312	0.82627
0.96868	0.62024	0.98839	0.97109	0.90802	0.98956	0.96795	0.99277	0.98941	0.99423	0.98737	0.92919	0.98529
0.85445	0.47368	0.93945	0.82784	0.50919	0.91052	0.79332	0.9935	0.95474	0.96226	0.87028	0.50691	0.61138
0.96635	0.47368	0.86355	0.8015	0.89152	0.73647	0.76091	0.99073	0.89916	0.907	0.83353	0.88605	0.98263
0.96773	0.47368	0.80835	0.47368	0.91685	0.67962	0.47368	0.89522	0.84854	0.86883	0.47368	0.93547	0.98511
0.76241	0.48158	0.81413	0.47495	0.59821	0.76966	0.67478	0.90865	0.89821	0.91609	0.73123	0.58336	0.76304
0.95824	0.47622	0.98168	0.98168	0.86302	0.8506	0.96678	0.98781	0.98204	0.98744	0.98766	0.90605	0.97321
0.82632	0.5971	0.92974	0.89419	0.4759	0.82103	0.87448	0.98671	0.94153	0.95445	0.96474	0.47368	0.66656
0.88371	0.47368	0.92201	0.6608	0.62341	0.87824	0.69917	0.91668	0.93529	0.94639	0.8335	0.73618	0.91547
0.93437	0.79541	0.9242	0.85229	0.82368	0.70584	0.8201	0.98737	0.96511	0.97022	0.96365	0.81268	0.96175
0.82293	0.47368	0.97708	0.47415	0.52211	0.91636	0.47368	0.99109	0.98759	0.9908	0.59119	0.54098	0.66064
0.95737	0.60231	0.97335	0.68479	0.82078	0.90136	0.4938	0.99029	0.98073	0.98518	0.80217	0.81236	0.97051
0.96292	0.47488	0.88613	0.47368	0.98204	0.90802	0.47371	0.98978	0.93715	0.94707	0.48716	0.98445	0.99664
0.77659	0.81275	0.95445	0.81626	0.81563	0.89989	0.61195	0.98978	0.95868	0.96854	0.84363	0.78915	0.89916
0.95868	0.47368	0.92069	0.48319	0.94515	0.91529	0.5021	0.98438	0.94956	0.95985	0.81611	0.95408	0.99036
0.92882	0.65357	0.8664	0.60073	0.86394	0.85074	0.7526	0.99022	0.94109	0.95021	0.77041	0.90697	0.97576
0.91145	0.52373	0.67181	0.49215	0.91017	0.53754	0.49837	0.99372	0.85474	0.86818	0.66185	0.75581	0.97138
0.9731	0.7724	0.8674	0.80966	0.97087	0.56728	0.73097	0.99321	0.88799	0.90595	0.89259	0.92583	0.99467
0.84947	0.47368	0.98883	0.47368	0.65494	0.98606	0.47368	0.98263	0.98153	0.98701	0.47368	0.60189	0.90215
0.97503	0.83372	0.98635	0.76335	0.97116	0.97598	0.62644	0.98759	0.9881	0.9927	0.84582	0.9389	0.99628
0.94441	0.4798	0.87153	0.49328	0.94956	0.78815	0.47992	0.9462	0.91444	0.93561	0.57105	0.9516	0.99263
0.84612	0.7391	0.95642	0.84239	0.62871	0.8156	0.51664	0.99299	0.96452	0.97321	0.90853	0.62976	0.80764
0.93664	0.47368	0.97292	0.47368	0.90164	0.96175	0.47368	0.97416	0.98255	0.98591	0.47368	0.92868	0.98635
0.89597	0.89792	0.98744	0.83477	0.7525	0.9131	0.84791	0.98861	0.99343	0.99394	0.93328	0.49672	0.83191
0.94656	0.49293	0.87732	0.4745	0.95289	0.88781	0.55749	0.95413	0.94145	0.95416	0.66683	0.95449	0.98781
0.92912	0.83276	0.95291	0.82779	0.96627	0.92322	0.77155	0.9916	0.97825	0.9816	0.91875	0.96255	0.99022
0.88305	0.72453	0.88356	0.71098	0.85048	0.61345	0.55639	0.98963	0.90203	0.91773	0.79864	0.80178	0.98051
0.94269	0.48151	0.95744	0.87751	0.97613	0.84144	0.94525	0.99489	0.98336	0.98912	0.98175	0.9716	0.99109
0.95649	0.48677	0.72466	0.76301	0.9251	0.65674	0.68835	0.94145	0.70412	0.73025	0.70883	0.95481	0.98737
0.85867	0.72234	0.93237	0.83117	0.79097	0.65544	0.72256	0.98722	0.93919	0.94999	0.86524	0.55692	0.92269
0.9589	0.74361	0.77896	0.76503	0.86872	0.65153	0.51302	0.98766	0.83305	0.84998	0.83166	0.91503	0.98292
0.88619	0.6052	0.71823	0.81773	0.80472	0.74675	0.59667	0.99292	0.94186	0.95194	0.96189	0.78189	0.94941
0.977	0.50557	0.5515	0.59019	0.94963	0.54014	0.53194	0.96357	0.59409	0.61272	0.69544	0.95372	0.99044
0.96803	0.73472	0.83238	0.76119	0.9808	0.89234	0.64861	0.99117	0.88967	0.90449	0.88393	0.97292	0.9989
0.86626	0.73612	0.93525	0.82036	0.86381	0.64662	0.57812	0.98482	0.9451	0.95562	0.85017	0.86692	0.97394
0.64107	0.48417	0.97752	0.95613	0.51313	0.91862	0.93237	0.96532	0.96963	0.97671	0.95605	0.49188	0.65189
0.86689	0.49274	0.60034	0.54144	0.81127	0.59492	0.58419	0.95598	0.83828	0.86317	0.88218	0.86704	0.96321
0.90926	0.81823	0.9331	0.8801	0.75514	0.55323	0.62485	0.94515	0.92266	0.93726	0.89697	0.76954	0.94875
0.96949	0.85517	0.94992	0.85419	0.87259	0.80061	0.76201	0.97773	0.95656	0.96438	0.9332	0.84482	0.97124
0.96795	0.62396	0.96471	0.84482	0.95055	0.92694	0.79677	0.94175	0.97591	0.98241	0.93795	0.91587	0.98912
0.93795	0.57758	0.6223	0.59978	0.98744	0.86053	0.64417	0.96459	0.90174	0.92269	0.93737	0.95839	0.99489
0.93569	0.86174	0.93485	0.88415	0.72336	0.75679	0.52092	0.92515	0.93653	0.9488	0.92437	0.71161	0.96365
0.93525	0.47787	0.97	0.47368	0.86479	0.71945	0.58459	0.9889	0.97576	0.97898	0.47433	0.86336	0.98314
0.88408	0.80068	0.97131	0.66416	0.70565	0.9708	0.52277	0.99693	0.97664	0.98314	0.72553	0.83448	0.96532
0.93211	0.47368	0.95927	0.47368	0.84617	0.95773	0.47368	0.99336	0.95839	0.96605	0.47947	0.85655	0.98339
0.86911	0.68696	0.947	0.59606	0.73724	0.95474	0.53481	0.99387	0.96189	0.96861	0.57537	0.63466	0.95383
0.92532	0.47693	0.67027	0.47368	0.98817	0.6186	0.54584	0.8425	0.72486	0.74406	0.47368	0.98409	0.99744
0.93948	0.95021	0.97956	0.94583	0.79983	0.97759	0.93284	0.99204	0.98007	0.98576	0.90539	0.87802	0.96737
0.93554	0.47368	0.99036	0.47368	0.98657	0.99066	0.47368	0.99591	0.99219	0.9927	0.47368	0.96186	0.99401
0.91787	0.48726	0.98701	0.47513	0.84223	0.98409	0.47368	0.9935	0.99007	0.99146	0.47368	0.785	0.97547
0.9593	0.47368	0.9058	0.47368	0.96861	0.59504	0.47368	0.98314	0.92831	0.94196	0.47368	0.91414	0.99168
0.90853	0.4976	0.95583	0.47488	0.86743	0.71612	0.47368	0.99139	0.96803	0.97357	0.48409	0.9116	0.98511
0.96146	0.47368	0.85905	0.47368	0.9581	0.76046	0.47368	0.97416	0.93361	0.94157	0.47368	0.93475	0.9965
0.87386	0.47368	0.76057	0.47368	0.89011	0.66702	0.47368	0.78477	0.78202	0.79034	0.47368	0.73825	0.97138
0.93156	0.72983	0.88926	0.66778	0.99321	0.83736	0.65145	0.99182	0.90583	0.91831	0.70836	0.98978	0.9989
0.91784	0.90398	0.9405	0.88003	0.79045	0.7974	0.86711	0.99445	0.93656	0.94715	0.89127	0.78807	0.94985
0.92225	0.47368	0.98065	0.47368	0.99241	0.98569	0.47368	0.99358	0.98737	0.9892	0.47368	0.94678	0.99701
0.90536	0.79849	0.98518	0.7443	0.85034	0.9697	0.80083	0.99547	0.98795	0.98934	0.81893	0.82654	0.967
0.90649	0.47368	0.88168	0.47368	0.8346	0.89079	0.491	0.85666	0.88612	0.90189	0.47393	0.84231	0.96722
0.94478	0.4859	0.85955	0.48456	0.81178	0.84133	0.48446	0.97846	0.91787	0.93196	0.49817	0.89086	0.9789
0.96631	0.47368	0.77506	0.47368	0.92269	0.82262	0.47368	0.96744	0.9085	0.92098	0.47739	0.91189	0.98883
0.80835	0.47368	0.71658	0.47368	0.49296	0.76155	0.48043	0.94153	0.82528	0.83645	0.47368	0.50104	0.63379
0.95072	0.57247	0.74234	0.5254	0.9405	0.7918	0.58535	0.95291	0.81385	0.83537	0.63507	0.94634	0.98321
0.92364	0.72584	0.84828	0.69759	0.66224	0.74882	0.72664	0.97978	0.85255	0.88069	0.77554	0.70039	0.9424
0.69721	0.62564	0.95014	0.60506	0.67222	0.9489	0.52727	0.99277	0.9554	0.96109	0.64567	0.60903	0.8064
0.95142	0.87704	0.9662	0.80572	0.82449	0.92015	0.79842	0.99372	0.96978	0.97328	0.8412	0.79513	0.97116
0.90937	0.51592	0.77885	0.47641	0.68981	0.5561	0.47368	0.92036	0.78385	0.80286	0.47368	0.84466	0.96146
0.93233	0.47368	0.65037	0.47368	0.61463	0.54014	0.47368	0.95459	0.62249	0.63592	0.47368	0.72107	0.94554
0.96781	0.91858	0.92006	0.89992	0.88977	0.63805	0.89371	0.98715	0.92766	0.94072	0.9343	0.84852	0.98124
0.91714	0.86088	0.85999	0.86349	0.53387	0.6503	0.83885	0.96204	0.88386	0.90473	0.9251	0.51331	0.73044
0.95094	0.5904	0.80118	0.5773	0.98007	0.59225	0.48268	0.73793	0.77141	0.7929	0.56601	0.98095	0.99832
0.9136	0.48402	0.56866	0.48319	0.72888	0.54254	0.48298	0.93734	0.54855	0.55304	0.47368	0.86013	0.97095
0.93919	0.80686	0.77874	0.77755	0.95773	0.53604	0.81097	0.94237	0.80741	0.83588	0.85156	0.94916	0.98416
0.96021	0.85882	0.8713	0.83255	0.93507	0.62885	0.83325	0.99036	0.86809	0.89116	0.86475	0.8873	0.97978
0.91269	0.92065	0.95773	0.92058	0.98	0.61805	0.96065	0.9746	0.95686	0.96985	0.96058	0.83204	0.9946
0.93773	0.50477	0.77528	0.53972	0.91371	0.67862	0.73228	0.88838	0.96099	0.97084	0.95347	0.91218	0.9827
0.97014	0.73625	0.76189	0.73866	0.98387	0.59589	0.88612	0.97481	0.92218	0.94007	0.95255	0.94707	0.99796
0.812	0.8747	0.89062	0.83727	0.70796	0.68598	0.89	0.84978	0.89062	0.9242	0.92423	0.63488	0.89668
0.9516	0.98657	0.97679	0.97642	0.97562	0.87764	0.97219	0.98233	0.93675	0.94296	0.95605	0.96737	0.99431
0.87283	0.92398	0.90317	0.92712	0.81062	0.63812	0.76538	0.94975	0.82227	0.83887	0.92307	0.76818	0.97102
0.84915	0.98029	0.95795	0.97635	0.81068	0.81435	0.98372	0.96087	0.90913	0.92161	0.94953	0.78507	0.91649
0.94054	0.95613	0.93466	0.97387	0.85704	0.69655	0.84235	0.95445	0.88278	0.8985	0.96883	0.85879	0.98051
0.93795	0.96693	0.95124	0.95121	0.98708	0.61525	0.9144	0.99394	0.96255	0.97007	0.96693	0.97197	0.99431
0.91368	0.90252	0.85762	0.89592	0.87602	0.62885	0.75998	0.99285	0.88232	0.88794	0.93634	0.93605	0.96912
0.93926	0.95124	0.91843	0.95306	0.98701	0.80583	0.95408	0.99263	0.94116	0.94897	0.96795	0.97832	0.99562
0.88408	0.91751	0.91624	0.9535	0.82232	0.69739	0.75602	0.99686	0.97058	0.97598	0.98766	0.62027	0.9551
0.93507	0.90292	0.84013	0.86235	0.93773	0.52949	0.8374	0.96547	0.79867	0.8157	0.85635	0.94941	0.99014
0.88221	0.76106	0.64945	0.73894	0.69455	0.5837	0.6398	0.9258	0.58669	0.59406	0.69556	0.78424	0.93255
0.82137	0.83143	0.75977	0.81782	0.8811	0.7638	0.81001	0.96547	0.73364	0.75196	0.82535	0.78319	0.94262
0.95927	0.76615	0.71096	0.8068	0.82792	0.79154	0.74234	0.96562	0.79278	0.82384	0.89288	0.83866	0.96985
0.97759	0.98635	0.97189	0.97781	0.95605	0.86805	0.97795	0.98321	0.97248	0.97941	0.98365	0.88107	0.98686
0.85382	0.93354	0.92751	0.95164	0.69514	0.63281	0.81671	0.98701	0.9516	0.96197	0.96605	0.56879	0.87853
0.92167	0.98284	0.96854	0.98073	0.93145	0.61735	0.89161	0.97817	0.97022	0.97642	0.97189	0.88924	0.98825
0.94992	0.96167	0.93145	0.97299	0.84479	0.71619	0.80798	0.91259	0.93729	0.95153	0.98095	0.87964	0.97613
0.95708	0.91723	0.97292	0.98562	0.98963	0.96668	0.9816	0.97146	0.96113	0.96785	0.98518	0.97496	0.99763
0.88456	0.95328	0.98452	0.99285	0.91383	0.72346	0.98759	0.97211	0.96248	0.97248	0.99117	0.64487	0.94274
0.88992	0.79509	0.83134	0.91211	0.8341	0.65329	0.8402	0.93364	0.70747	0.72889	0.89124	0.71667	0.96474
0.95474	0.83839	0.83201	0.90276	0.97766	0.74374	0.8295	0.93678	0.71983	0.74171	0.88808	0.95467	0.99869
0.94908	0.88453	0.96131	0.97781	0.93537	0.90392	0.95748	0.99664	0.98087	0.98394	0.9919	0.92135	0.98978
0.87608	0.88186	0.96106	0.97474	0.80099	0.69432	0.85193	0.99533	0.97576	0.97956	0.98584	0.60307	0.91598
0.94072	0.76868	0.7756	0.85517	0.78164	0.55452	0.68817	0.9889	0.84901	0.8658	0.92174	0.77662	0.96153
0.91379	0.83636	0.80764	0.86737	0.89853	0.88319	0.89631	0.98941	0.86786	0.88332	0.92405	0.93252	0.98912
0.92988	0.74688	0.82509	0.8824	0.89758	0.58561	0.70988	0.96092	0.83282	0.85136	0.89814	0.71574	0.95963
0.89594	0.73682	0.79506	0.86438	0.88062	0.70387	0.57461	0.97058	0.82008	0.83739	0.87864	0.93237	0.98657
0.91014	0.64928	0.55568	0.65913	0.78047	0.6031	0.59265	0.93125	0.56196	0.57079	0.68784	0.81671	0.97576
0.94948	0.65926	0.57876	0.66832	0.92763	0.65597	0.66259	0.9627	0.58488	0.59596	0.71304	0.92006	0.97905
0.88283	0.94897	0.99226	0.99306	0.9085	0.98226	0.98555	0.97649	0.99044	0.99343	0.9916	0.92671	0.97985
0.90072	0.9616	0.99139	0.99277	0.93675	0.67595	0.9204	0.97949	0.98876	0.99109	0.99073	0.83613	0.96438
0.90233	0.78097	0.81867	0.9086	0.56711	0.65251	0.6328	0.97073	0.86889	0.89729	0.94277	0.52896	0.87171
0.93685	0.84766	0.84642	0.91693	0.76348	0.61181	0.80662	0.958	0.87025	0.8977	0.94116	0.70985	0.96876
0.88674	0.47368	0.91785	0.90441	0.69506	0.79655	0.90361	0.95627	0.91587	0.93412	0.92274	0.71575	0.93131
0.92481	0.53978	0.71685	0.7863	0.63249	0.64772	0.77231	0.94481	0.79278	0.8287	0.87755	0.74942	0.96584
0.95481	0.47379	0.92332	0.91821	0.86477	0.77056	0.92569	0.92649	0.93707	0.9489	0.94153	0.8668	0.98847
0.90397	0.64598	0.91139	0.81	0.96518	0.82516	0.89393	0.95802	0.96635	0.97372	0.96087	0.90275	0.98299
0.94813	0.50183	0.89501	0.881	0.94875	0.76615	0.89494	0.97606	0.91726	0.92919	0.91933	0.96642	0.99832
0.9055	0.47612	0.60355	0.65099	0.96978	0.57828	0.6933	0.95087	0.71423	0.7331	0.72783	0.9504	0.97956
0.94707	0.68776	0.92602	0.92405	0.89215	0.68369	0.94401	0.99511	0.98438	0.98927	0.98788	0.82668	0.97978
0.95941	0.88517	0.92087	0.84663	0.98533	0.73408	0.84035	0.9954	0.98649	0.99051	0.97387	0.94467	0.99847
0.95364	0.47368	0.63593	0.64042	0.97518	0.55068	0.61123	0.84096	0.57016	0.58454	0.53928	0.77563	0.99547
0.94021	0.47912	0.48541	0.53936	0.98233	0.4759	0.53861	0.78718	0.48767	0.48931	0.54225	0.94175	0.99832
0.91349	0.52597	0.61171	0.62982	0.81347	0.62382	0.63748	0.96605	0.81011	0.84413	0.82865	0.90609	0.97708
0.95102	0.7134	0.63185	0.65507	0.9624	0.64888	0.56436	0.97635	0.85861	0.89003	0.88083	0.94029	0.99409
0.91152	0.54452	0.95861	0.95116	0.94386	0.67086	0.95598	0.98642	0.98007	0.98671	0.98124	0.94817	0.9946
0.91233	0.7785	0.80462	0.88492	0.9589	0.59012	0.66553	0.98445	0.93583	0.95262	0.93627	0.87843	0.99131
0.9754	0.49355	0.9443	0.94211	0.91106	0.64764	0.94218	0.94788	0.94554	0.95978	0.95941	0.71847	0.98357
0.90072	0.48571	0.89434	0.82121	0.95043	0.73657	0.85828	0.87153	0.92335	0.94634	0.89656	0.81551	0.98993
0.9689	0.47368	0.97642	0.47368	0.9789	0.97792	0.47368	0.98569	0.97175	0.97642	0.47368	0.9044	0.99467
0.94974	0.83718	0.9735	0.75135	0.97314	0.96004	0.81299	0.97457	0.96121	0.96624	0.47979	0.83757	0.97262
0.90981	0.48039	0.83581	0.47368	0.70066	0.90405	0.47368	0.93055	0.82087	0.83947	0.47368	0.79299	0.97905
0.93255	0.86079	0.95562	0.80572	0.90729	0.90609	0.85546	0.98744	0.91437	0.93065	0.57749	0.74741	0.96449
0.92072	0.47368	0.97299	0.53514	0.89482	0.9589	0.62233	0.99314	0.98343	0.98635	0.74246	0.89974	0.98642
0.88349	0.78849	0.95639	0.63499	0.90386	0.93227	0.9162	0.99832	0.97766	0.98087	0.84473	0.62312	0.96043
0.98405	0.62335	0.79123	0.61357	0.83433	0.85464	0.71729	0.99358	0.93897	0.94941	0.74933	0.90145	0.97737
0.83436	0.78976	0.91459	0.75165	0.50548	0.82588	0.8724	0.99175	0.94481	0.95554	0.86514	0.51642	0.7208
0.94999	0.47368	0.82575	0.47659	0.90138	0.76256	0.49174	0.96146	0.85825	0.87387	0.51385	0.89361	0.98357
0.95967	0.69609	0.82702	0.56381	0.93554	0.68	0.73335	0.97511	0.84822	0.86501	0.55702	0.92065	0.98423
0.94069	0.55639	0.58129	0.53302	0.74684	0.60771	0.61856	0.94683	0.6988	0.71869	0.66598	0.75123	0.96584
0.80267	0.66324	0.73275	0.62874	0.70778	0.56016	0.68134	0.96569	0.76554	0.78674	0.69112	0.7284	0.89117
0.89105	0.47368	0.98693	0.47368	0.81471	0.98482	0.51854	0.98598	0.98912	0.99204	0.53058	0.88135	0.96963
0.95375	0.81757	0.98284	0.75506	0.82616	0.9716	0.85086	0.98985	0.98686	0.99175	0.82093	0.75711	0.97496
0.95704	0.49174	0.82696	0.54762	0.83195	0.89507	0.59698	0.93729	0.91568	0.93664	0.63986	0.65561	0.97971
0.85882	0.88276	0.93839	0.84334	0.70172	0.88938	0.94824	0.98204	0.95197	0.96277	0.9316	0.75208	0.94175
0.76129	0.90619	0.93554	0.89076	0.68455	0.63207	0.74584	0.94052	0.83785	0.85927	0.58815	0.58291	0.80143
0.98014	0.8919	0.90685	0.89383	0.95138	0.77122	0.90951	0.91904	0.93617	0.94799	0.93585	0.9251	0.99339
0.84422	0.63783	0.60336	0.61636	0.6939	0.59688	0.64604	0.82128	0.63144	0.66419	0.65924	0.68743	0.89088
0.96481	0.90817	0.9269	0.8997	0.97992	0.60259	0.84346	0.93182	0.83065	0.85168	0.63128	0.92503	0.99774
0.95715	0.81624	0.8613	0.7692	0.92077	0.69153	0.88035	0.99343	0.88116	0.89408	0.81922	0.92736	0.98292
0.84441	0.91087	0.94875	0.93977	0.55419	0.69625	0.96445	0.99569	0.98467	0.98803	0.97438	0.48828	0.62906
0.94189	0.61471	0.58327	0.57399	0.7974	0.60206	0.70007	0.95401	0.72092	0.74494	0.75744	0.82092	0.97069
0.89743	0.85217	0.88127	0.82533	0.86648	0.59123	0.92006	0.99635	0.9289	0.94255	0.93028	0.81773	0.93664
0.87437	0.70717	0.66179	0.64084	0.88618	0.4804	0.63414	0.9396	0.6202	0.63626	0.60054	0.87975	0.9743
0.93992	0.63925	0.62599	0.67478	0.94423	0.69258	0.75592	0.97219	0.80256	0.82695	0.80354	0.95452	0.98219
0.88597	0.51243	0.48551	0.49087	0.7472	0.49837	0.51881	0.85219	0.48513	0.48859	0.49172	0.59086	0.95978
0.92138	0.66604	0.67436	0.6417	0.98379	0.52549	0.72088	0.96467	0.71147	0.73197	0.75386	0.91214	0.99598
0.96532	0.90084	0.94488	0.88682	0.8675	0.57908	0.93328	0.98233	0.94379	0.96116	0.92094	0.9013	0.97525
0.86006	0.89595	0.94116	0.90364	0.74124	0.58812	0.82481	0.90006	0.967	0.97934	0.94992	0.54866	0.93539
0.91875	0.66454	0.67651	0.70409	0.73183	0.56215	0.83411	0.97153	0.8821	0.9089	0.9016	0.77101	0.95065
0.86159	0.90291	0.91011	0.88945	0.84528	0.64818	0.88748	0.83147	0.89719	0.92748	0.89762	0.76513	0.91386
0.97945	0.92443	0.90879	0.92201	0.96554	0.83963	0.89406	0.96708	0.92713	0.94026	0.94369	0.9381	0.99102
0.96014	0.54054	0.55147	0.55083	0.93577	0.54495	0.53369	0.84655	0.55528	0.57682	0.56651	0.92986	0.99482
0.94707	0.90676	0.91646	0.93624	0.94233	0.85226	0.89571	0.93902	0.93372	0.94868	0.9524	0.93237	0.98847
0.97449	0.96065	0.95664	0.96452	0.98379	0.90593	0.95982	0.99387	0.95868	0.96832	0.97073	0.95051	0.99752
0.97193	0.72768	0.73035	0.75868	0.96992	0.6463	0.68721	0.9681	0.73469	0.76326	0.76792	0.96043	0.99073
0.78865	0.68756	0.74992	0.78738	0.65296	0.69171	0.73854	0.67089	0.756	0.80213	0.80508	0.621	0.89122
0.87546	0.49668	0.48897	0.4996	0.95182	0.50509	0.48739	0.65446	0.49493	0.49893	0.50396	0.78112	0.99467
0.95974	0.92853	0.92408	0.94306	0.93656	0.87596	0.92938	0.94912	0.94182	0.95897	0.96357	0.9096	0.98007
0.96303	0.95532	0.94817	0.95474	0.9862	0.88695	0.94161	0.98978	0.94576	0.9654	0.96642	0.97657	0.99474
0.8567	0.73743	0.75846	0.77196	0.90259	0.67459	0.69955	0.95824	0.74475	0.78773	0.78334	0.7629	0.9743

## Sheet: Figure 2d
ROC curve pAUC values in the SGSDS full datasets
BaselineROTS	Lme	Pme_H	Pme_L	LMMS	MaSigPro_H	MaSigPro_L	Timecourse	Limma	LimmaSplines_H	LimmaSplines_L	OmicsLonDA	RolDE
0.70876	0.76556	0.81301	0.82437	0.82967	0.92225	0.9256	0.86362	0.90938	0.90925	0.90938	0.49104	0.8043
0.94882	0.98523	0.94339	0.94642	0.94453	0.86602	0.90338	0.86527	0.90963	0.90963	0.95298	0.48851	0.95097
0.95216	0.99583	0.94327	0.94756	0.94781	0.74258	0.60968	0.86577	0.909	0.90875	0.95235	0.51691	0.95399
0.86482	0.54834	0.90105	0.9037	0.90547	0.87467	0.86394	0.84419	0.90837	0.90849	0.90875	0.51855	0.86583
0.99217	0.52524	0.98372	0.987	0.94163	0.86596	0.90477	0.8197	0.90067	0.89802	0.89518	0.47766	0.9923
0.99363	0.97551	0.98044	0.98687	0.95204	0.82753	0.99457	0.86514	0.909	0.90875	0.9095	0.4764	0.99722
0.90666	0.98839	0.93077	0.93544	0.90256	0.87934	0.97514	0.864	0.90723	0.90698	0.95248	0.53458	0.91014
0.79989	0.86432	0.79888	0.80544	0.82185	0.99104	0.99281	0.86678	0.90988	0.90963	0.90963	0.48662	0.85044
0.71652	0.96693	0.70832	0.71722	0.78373	0.89846	0.97274	0.8563	0.909	0.90824	0.95008	0.51988	0.80437
0.62192	0.89966	0.69595	0.69267	0.70926	0.7547	0.93449	0.86325	0.90887	0.90862	0.95198	0.49243	0.66862
0.95223	0.99558	0.90875	0.90206	0.9516	0.80146	0.69071	0.90521	0.90976	0.90976	0.95336	0.90925	0.95286
0.98877	0.98233	0.90938	0.94503	0.99394	0.91777	0.8965	0.86438	0.9095	0.90925	0.96251	0.9095	0.99722
0.96403	0.94686	0.8481	0.89713	0.93834	0.78159	0.94453	0.86198	0.90913	0.90913	0.95084	0.90875	0.98018
0.9663	0.99445	0.88313	0.92282	0.95747	0.84406	0.81693	0.86501	0.90938	0.90875	0.95557	0.90812	0.9952
0.93431	0.8693	0.91014	0.95235	0.95311	0.89404	0.85258	0.9095	0.90887	0.90875	0.95235	0.89688	0.95198
0.95646	0.52171	0.90988	0.95311	0.99697	0.72113	0.81566	0.85151	0.90736	0.90673	0.95084	0.89991	0.99457
0.98845	0.59681	0.89827	0.9415	0.98511	0.95368	0.9923	0.8664	0.90887	0.90849	0.95198	0.90029	0.99571
0.98915	0.92793	0.90837	0.94869	0.9923	0.90427	0.9711	0.84684	0.8989	0.89474	0.94642	0.90105	0.99798
0.9463	0.91468	0.90837	0.95084	0.94932	0.9061	0.99306	0.88641	0.91026	0.91026	0.95311	0.90155	0.95374
0.97981	0.56405	0.90837	0.99533	0.98788	0.9793	0.99192	0.8659	0.90963	0.90963	0.95273	0.9018	0.99785
0.97116	0.49722	0.90016	0.98435	0.98119	0.68042	0.85795	0.83611	0.91064	0.91039	0.95399	0.89347	0.99331
0.97955	0.88363	0.90597	0.99116	0.9894	0.89411	0.90098	0.86539	0.90913	0.90862	0.95248	0.89613	0.99647
0.94036	0.99192	0.90938	0.95198	0.95324	0.81674	0.93563	0.90938	0.909	0.90875	0.9947	0.90938	0.95374
0.96441	0.92553	0.90925	0.95109	0.99659	0.85138	0.99621	0.84962	0.90862	0.90849	0.99192	0.90875	0.99823
0.98283	0.89726	0.90572	0.9663	0.98586	0.8498	0.87019	0.86413	0.909	0.90875	0.99281	0.90685	0.99672
0.9846	0.99722	0.90281	0.96542	0.98574	0.61978	0.89347	0.8563	0.90774	0.90748	0.99331	0.9018	0.99754
0.93153	0.63126	0.90938	0.92206	0.95324	0.91297	0.57024	0.87164	0.90875	0.90875	0.89089	0.88212	0.95046
0.96188	0.89385	0.90938	0.95286	0.99609	0.98851	0.86104	0.90547	0.90963	0.90938	0.95456	0.92459	0.99356
0.98466	0.54563	0.90256	0.97892	0.99104	0.82614	0.88079	0.7901	0.90837	0.90837	0.83049	0.93064	0.9947
0.98454	0.9952	0.90054	0.97678	0.99369	0.92105	0.94718	0.86527	0.90913	0.909	0.93027	0.93128	0.99748
0.95097	0.50208	0.9095	0.95248	0.95286	0.82576	0.87429	0.90875	0.90913	0.90875	0.95097	0.95046	0.95286
0.98296	0.47476	0.909	0.99394	0.99596	0.92894	0.60141	0.9095	0.90875	0.90849	0.94705	0.95122	0.99861
0.97362	0.47387	0.90496	0.9923	0.9875	0.88407	0.85315	0.86198	0.90761	0.90723	0.95021	0.95033	0.99382
0.97955	0.96188	0.90748	0.99407	0.99167	0.99167	0.86388	0.86438	0.90875	0.90799	0.93052	0.95134	0.99609
0.95078	0.99079	0.86899	0.90969	0.9521	0.89897	0.94465	0.90635	0.91014	0.91014	0.95248	0.73116	0.95399
0.99129	0.76947	0.90263	0.93639	0.99495	0.98397	0.98523	0.90281	0.91026	0.91026	0.94238	0.77641	0.99798
0.75836	0.91272	0.76126	0.7619	0.82494	0.99217	0.98485	0.86501	0.909	0.90887	0.9463	0.80752	0.80746
0.73804	0.64534	0.80386	0.80613	0.82828	0.98877	0.68932	0.86249	0.90913	0.90887	0.92976	0.82412	0.84879
0.71614	0.99672	0.82254	0.82929	0.83573	0.88085	0.78392	0.90938	0.909	0.90887	0.99546	0.80588	0.77862
0.7424	0.96782	0.78771	0.82759	0.83775	0.96024	0.94579	0.90799	0.90887	0.90887	0.99053	0.7571	0.81074
0.99199	0.97943	0.9179	0.97728	0.99344	0.95784	0.9509	0.86451	0.90862	0.90812	0.99053	0.76814	0.9952
0.99293	0.48801	0.92522	0.97842	0.99419	0.9521	0.53465	0.81074	0.90382	0.90357	0.65909	0.71747	0.99811
0.93746	0.5159	0.90849	0.95336	0.95134	0.88874	0.94409	0.85012	0.90925	0.90925	0.95248	0.90812	0.95412
0.97274	0.53061	0.90824	0.99722	0.99621	0.92598	0.68074	0.7684	0.90799	0.90812	0.94024	0.90799	0.99798
0.98164	0.99697	0.90547	0.99432	0.98776	0.86198	0.84034	0.8664	0.909	0.90887	0.98056	0.90698	0.99546
0.98384	0.99508	0.89486	0.98902	0.97892	0.84381	0.56847	0.8664	0.90887	0.90862	0.909	0.87555	0.9983
0.9338	0.69576	0.90875	0.95399	0.95172	0.94169	0.94989	0.8534	0.90736	0.90685	0.9492	0.90711	0.95488
0.97274	0.81926	0.90862	0.9976	0.99621	0.82141	0.82115	0.86034	0.90812	0.90761	0.95336	0.90736	0.99798
0.97419	0.99419	0.90711	0.99684	0.99091	0.79149	0.87833	0.86463	0.90837	0.90761	0.95362	0.9066	0.99697
0.97842	0.96529	0.90824	0.9971	0.99419	0.92509	0.83384	0.86375	0.90685	0.90534	0.95097	0.90673	0.99849
0.94415	0.9918	0.90925	0.95248	0.95223	0.96415	0.99293	0.86527	0.90913	0.909	0.95336	0.90862	0.95349
0.97791	0.99647	0.909	0.99445	0.99583	0.84728	0.94118	0.86413	0.90925	0.90925	0.95374	0.90799	0.99785
0.97936	0.9119	0.90584	0.99041	0.98511	0.92244	0.92478	0.86224	0.90887	0.90862	0.95261	0.90736	0.99489
0.97968	0.89436	0.90054	0.98826	0.98384	0.98157	0.97829	0.86451	0.90875	0.90849	0.94819	0.90256	0.99546
0.94428	0.99457	0.90812	0.92926	0.95134	0.94459	0.98889	0.86539	0.909	0.90862	0.99382	0.90597	0.95387
0.97457	0.9971	0.90774	0.9716	0.99483	0.78676	0.90042	0.86577	0.90862	0.90849	0.99672	0.90698	0.99785
0.98025	0.57144	0.90294	0.95381	0.98612	0.74183	0.96554	0.81232	0.90786	0.90723	0.98788	0.90332	0.99262
0.97602	0.64212	0.90572	0.95021	0.99306	0.89625	0.79566	0.78796	0.86312	0.86312	0.9155	0.90256	0.99457
0.93077	0.82279	0.95298	0.9516	0.95248	0.93494	0.96201	0.90799	0.9095	0.9095	0.99407	0.95261	0.9545
0.95696	0.47368	0.95223	0.99356	0.99445	0.93708	0.98208	0.89915	0.90976	0.90976	0.99205	0.95223	0.99773
0.98618	0.97867	0.94541	0.99066	0.98435	0.8428	0.90774	0.90875	0.90913	0.90875	0.99483	0.95071	0.99571
0.98788	0.47368	0.93519	0.98208	0.98498	0.96264	0.99394	0.8659	0.90913	0.909	0.99508	0.91001	0.99785
0.93645	0.47368	0.90786	0.9415	0.95109	0.95223	0.98814	0.90824	0.90976	0.90963	0.99369	0.90723	0.95273
0.97324	0.47368	0.90824	0.98448	0.99495	0.91828	0.98271	0.86375	0.909	0.909	0.99672	0.95059	0.99773
0.97438	0.47368	0.88502	0.95052	0.974	0.96693	0.98637	0.85138	0.90849	0.90837	0.961	0.94642	0.99369
0.97892	0.51111	0.89814	0.97476	0.98258	0.97299	0.80916	0.89878	0.95147	0.95172	0.99558	0.90812	0.99621
0.93191	0.47368	0.95324	0.81276	0.95324	0.90471	0.9952	0.85403	0.90963	0.90925	0.99382	0.95273	0.95185
0.96214	0.76183	0.95185	0.88956	0.9952	0.98031	0.99243	0.86413	0.909	0.90862	0.99369	0.95261	0.99748
0.98214	0.99079	0.94213	0.88931	0.99281	0.89013	0.62773	0.94188	0.95298	0.95298	0.99344	0.95109	0.99672
0.98902	0.47368	0.94882	0.91001	0.99407	0.99028	0.9095	0.93746	0.95374	0.95362	0.9793	0.95071	0.99684
0.93658	0.84842	0.909	0.87637	0.95172	0.97059	0.98864	0.90294	0.90887	0.90887	0.98864	0.84387	0.95185
0.97804	0.99495	0.90875	0.92408	0.99445	0.98851	0.95317	0.90824	0.90938	0.90925	0.97615	0.88306	0.99621
0.97955	0.8753	0.90395	0.92004	0.97375	0.92881	0.92143	0.90913	0.90925	0.90925	0.99558	0.89518	0.98978
0.97387	0.57396	0.90812	0.93828	0.98485	0.96681	0.84652	0.90761	0.90875	0.90875	0.99293	0.90477	0.99079
0.99476	0.60021	0.90988	0.90862	0.99621	0.94106	0.8192	0.86527	0.90849	0.90824	0.99483	0.86615	0.99003
0.95829	0.90471	0.90849	0.95097	0.95198	0.99268	0.96756	0.8587	0.90875	0.90875	0.98094	0.86539	0.98826
0.98372	0.83523	0.90913	0.94327	0.99571	0.89183	0.91575	0.90054	0.91064	0.91064	0.97917	0.86628	0.99773
0.96554	0.47368	0.87391	0.87012	0.97665	0.94832	0.89802	0.9066	0.91051	0.91039	0.9516	0.78354	0.98536
0.98271	0.67935	0.90799	0.95185	0.99407	0.96201	0.99356	0.86514	0.90938	0.90913	0.9875	0.86438	0.99508
0.94074	0.9119	0.9095	0.92534	0.99407	0.99419	0.66357	0.86426	0.90988	0.90963	0.95172	0.86564	0.98896
0.99224	0.98713	0.909	0.9095	0.99571	0.86243	0.93778	0.90913	0.90887	0.90875	0.98422	0.86564	0.99457
0.98675	0.87902	0.90761	0.94844	0.99432	0.91878	0.96643	0.90963	0.90887	0.90862	0.96554	0.86501	0.99684
0.98504	0.88363	0.90711	0.95273	0.99192	0.96214	0.99116	0.86476	0.90786	0.90736	0.98801	0.86463	0.9952
0.96971	0.99432	0.90849	0.90982	0.99369	0.98208	0.94705	0.86375	0.9095	0.90925	0.94945	0.86009	0.99407
0.99053	0.99104	0.90837	0.95235	0.99533	0.94806	0.88243	0.90509	0.90925	0.90925	0.99457	0.86514	0.99489
0.91171	0.99647	0.91026	0.95185	0.98599	0.88451	0.77931	0.90711	0.90913	0.90913	0.99609	0.86236	0.97236
0.98858	0.99722	0.90812	0.98119	0.9947	0.91178	0.90622	0.90963	0.90938	0.909	0.99697	0.864	0.9952
0.97615	0.99318	0.90913	0.94465	0.99546	0.8705	0.87827	0.90875	0.90875	0.90849	0.99079	0.86552	0.99722
0.89625	0.98233	0.90218	0.94642	0.97072	0.95469	0.96794	0.86173	0.909	0.909	0.99457	0.9018	0.98473
0.99287	0.98384	0.90963	0.95261	0.99621	0.76158	0.91178	0.86274	0.90849	0.90824	0.99659	0.90862	0.99571
0.97968	0.98271	0.90849	0.99331	0.99268	0.83996	0.93588	0.86325	0.90837	0.90824	0.99785	0.90913	0.99533
0.9899	0.93412	0.90913	0.98119	0.99609	0.89543	0.96529	0.86249	0.90711	0.90685	0.9516	0.909	0.9976
0.94895	0.93393	0.89385	0.94819	0.98195	0.92143	0.91752	0.86501	0.90976	0.90963	0.98523	0.86274	0.99306
0.99009	0.97816	0.90559	0.95071	0.99445	0.9001	0.9427	0.86451	0.90976	0.90963	0.99634	0.86463	0.99748
0.97905	0.9745	0.90774	0.98965	0.99407	0.9355	0.9817	0.86375	0.90988	0.90963	0.99546	0.86224	0.99748
0.9899	0.93147	0.90875	0.94832	0.99558	0.89878	0.7973	0.86489	0.90913	0.90913	0.98851	0.86577	0.9971
0.99066	0.99243	0.90736	0.94655	0.99495	0.91966	0.99508	0.86539	0.90925	0.90913	0.99457	0.90837	0.99546
0.92951	0.99495	0.91051	0.95412	0.99281	0.83819	0.93273	0.86628	0.90849	0.90824	0.99634	0.90395	0.98713
0.99104	0.99634	0.90887	0.97968	0.99483	0.83365	0.73829	0.86375	0.90913	0.90875	0.99596	0.90408	0.99609
0.97488	0.99483	0.90925	0.94857	0.99609	0.84229	0.87896	0.86097	0.90748	0.90748	0.95936	0.90988	0.99722
0.97362	0.54304	0.90433	0.94617	0.99079	0.961	0.83251	0.95248	0.95349	0.95336	0.99091	0.86413	0.9971
0.9468	0.47368	0.90887	0.95223	0.99243	0.99268	0.87517	0.90748	0.90913	0.90887	0.98776	0.86539	0.99192
0.99091	0.47368	0.90799	0.99419	0.99508	0.93241	0.73829	0.87745	0.9095	0.9095	0.9355	0.86463	0.99691
0.96087	0.93771	0.90281	0.76814	0.9918	0.99129	0.91859	0.909	0.9095	0.9095	0.99104	0.84696	0.98889
0.96081	0.85529	0.90698	0.95324	0.99331	0.89228	0.77572	0.9037	0.90925	0.90925	0.99066	0.86489	0.99432
0.97103	0.961	0.90824	0.95185	0.99445	0.99293	0.98965	0.86691	0.90862	0.90837	0.99394	0.86451	0.99596
0.95343	0.50164	0.9037	0.97551	0.99041	0.99445	0.72346	0.86249	0.90887	0.90862	0.87991	0.81175	0.99609
0.98725	0.99722	0.90875	0.94529	0.99571	0.94907	0.97501	0.9095	0.90925	0.90925	0.99571	0.86489	0.99735
0.96794	0.9711	0.90471	0.93431	0.98965	0.95709	0.94377	0.90824	0.90913	0.90913	0.96908	0.86161	0.99363
0.94295	0.96895	0.9095	0.94819	0.99445	0.94951	0.74385	0.86665	0.90862	0.90862	0.94377	0.8659	0.96693
0.98536	0.68686	0.90824	0.97349	0.99508	0.83403	0.74006	0.90345	0.90887	0.90849	0.99142	0.86463	0.99539
0.9793	0.89101	0.90862	0.99129	0.99419	0.98952	0.98927	0.90736	0.90938	0.90938	0.99079	0.86438	0.99533
0.89985	0.61479	0.90319	0.95071	0.99016	0.92471	0.98321	0.85681	0.90837	0.90837	0.96718	0.86489	0.99161
0.98119	0.99533	0.90736	0.95172	0.99495	0.93935	0.92326	0.8664	0.90925	0.90887	0.98473	0.86451	0.99501
0.95532	0.73482	0.86047	0.78026	0.94819	0.9687	0.64407	0.90117	0.91001	0.91001	0.99306	0.73268	0.96049
0.99211	0.95191	0.90799	0.909	0.99495	0.90748	0.77124	0.90572	0.91014	0.91014	0.96352	0.86489	0.99192
0.98309	0.66932	0.90812	0.94188	0.99394	0.9923	0.99091	0.83573	0.90887	0.90875	0.98561	0.90862	0.99621
0.94213	0.99735	0.91039	0.95071	0.9923	0.9918	0.97236	0.86564	0.90963	0.9095	0.98523	0.90698	0.98637
0.99388	0.9976	0.90887	0.99495	0.99533	0.88445	0.83706	0.90887	0.90963	0.90938	0.99659	0.90837	0.99767
0.95141	0.99003	0.90711	0.73041	0.99407	0.99293	0.98788	0.90913	0.90938	0.90925	0.99445	0.90244	0.9899
0.97349	0.99167	0.90812	0.94251	0.99344	0.8233	0.95999	0.86564	0.90862	0.90849	0.99356	0.86577	0.99464
0.99079	0.5426	0.90913	0.94743	0.99407	0.94415	0.5484	0.80998	0.90875	0.90875	0.56323	0.86501	0.99596
0.98599	0.99672	0.90736	0.98687	0.99407	0.69734	0.67405	0.90786	0.90887	0.90887	0.9521	0.86413	0.99583
0.91297	0.95885	0.90698	0.75028	0.94983	0.96706	0.97993	0.90812	0.90887	0.90887	0.9516	0.70958	0.98321
0.98435	0.97564	0.90635	0.78241	0.99369	0.96946	0.91468	0.86628	0.909	0.909	0.9521	0.90824	0.9959
0.96668	0.50505	0.91001	0.9066	0.99268	0.99419	0.53067	0.81226	0.90799	0.90812	0.76316	0.90913	0.9899
0.98441	0.49003	0.90849	0.9764	0.99533	0.89922	0.55314	0.81667	0.90117	0.90168	0.96882	0.90963	0.9971
0.97551	0.99735	0.90862	0.92648	0.99508	0.88022	0.99255	0.86729	0.90862	0.90849	0.99596	0.91001	0.99798
0.96119	0.74498	0.90635	0.92143	0.99066	0.80153	0.71501	0.88186	0.90761	0.90786	0.99003	0.86375	0.99091
0.97305	0.74486	0.90812	0.73312	0.9947	0.80077	0.59756	0.82551	0.89979	0.9013	0.91203	0.86362	0.99432
0.9172	0.99785	0.88477	0.53395	0.96415	0.87296	0.86104	0.90761	0.90875	0.90862	0.9971	0.68181	0.9509
0.98321	0.99609	0.90849	0.90547	0.99558	0.83586	0.58305	0.90673	0.90723	0.90723	0.95873	0.86615	0.99205
0.9918	0.99773	0.90875	0.98157	0.9952	0.92471	0.98044	0.86615	0.90875	0.90862	0.9971	0.90635	0.99659
0.98946	0.9947	0.90761	0.99243	0.99394	0.95507	0.87461	0.86514	0.90887	0.90875	0.94983	0.9061	0.99722
0.92957	0.99735	0.90976	0.9639	0.99331	0.78348	0.8953	0.86539	0.90862	0.90849	0.95362	0.89133	0.99331
0.97009	0.56191	0.90584	0.97779	0.9947	0.90597	0.77168	0.76429	0.90837	0.90736	0.94112	0.84823	0.99457
0.97703	0.95134	0.909	0.95936	0.98334	0.90805	0.59403	0.90799	0.90963	0.90963	0.95298	0.90925	0.99445
0.99079	0.81383	0.90938	0.99419	0.99583	0.7872	0.87246	0.90963	0.90976	0.90938	0.909	0.95046	0.9976
0.98946	0.83523	0.90875	0.96857	0.99558	0.94566	0.91626	0.88716	0.91014	0.91026	0.94996	0.909	0.99697
0.99154	0.94352	0.86583	0.92187	0.99495	0.86823	0.77906	0.90938	0.90913	0.909	0.95248	0.792	0.99659
0.97589	0.99546	0.95021	0.9918	0.99457	0.90035	0.58236	0.90673	0.90938	0.90938	0.95261	0.90458	0.99647
0.98511	0.86287	0.90976	0.95008	0.99571	0.86381	0.88918	0.90862	0.90976	0.9095	0.95223	0.90875	0.99432
0.98877	0.90206	0.90938	0.99722	0.99596	0.93052	0.99318	0.86659	0.90887	0.90938	0.94705	0.86564	0.99621
0.98549	0.9899	0.90786	0.99533	0.99445	0.90042	0.83542	0.90748	0.90875	0.90887	0.99672	0.90849	0.99634
0.99154	0.99205	0.90761	0.99621	0.99483	0.86987	0.66099	0.90244	0.90698	0.90685	0.95021	0.86426	0.99798
0.9918	0.82374	0.90849	0.99609	0.9952	0.85145	0.93664	0.84766	0.83611	0.83611	0.87997	0.90875	0.99609
0.97722	0.92099	0.9095	0.99583	0.99609	0.86381	0.90572	0.90812	0.90774	0.90761	0.95021	0.86463	0.99722
0.98555	0.9875	0.90812	0.99583	0.9952	0.79282	0.71305	0.89082	0.88742	0.88906	0.9769	0.90824	0.99785
0.9894	0.98195	0.90837	0.99621	0.99533	0.87492	0.66824	0.90761	0.90837	0.90774	0.95273	0.86451	0.99735
0.98877	0.83037	0.90849	0.99647	0.99596	0.87366	0.98422	0.86583	0.88679	0.86987	0.90553	0.90723	0.99672
0.98511	0.93109	0.90976	0.98965	0.99596	0.91348	0.95065	0.90862	0.909	0.90812	0.95223	0.86564	0.9947
0.98208	0.99016	0.90875	0.99445	0.9947	0.80216	0.75546	0.90105	0.90458	0.90319	0.99091	0.90824	0.99558
0.98157	0.63669	0.90875	0.99331	0.9952	0.70018	0.8002	0.70466	0.83157	0.83661	0.83561	0.86489	0.99539
0.98265	0.87006	0.90938	0.99432	0.99571	0.88584	0.90124	0.90736	0.90976	0.90976	0.9521	0.909	0.99634
0.98397	0.51799	0.909	0.98599	0.99583	0.94832	0.95147	0.89676	0.91001	0.91001	0.95185	0.86463	0.99583
0.98258	0.94806	0.90635	0.95147	0.99344	0.80708	0.90294	0.91014	0.90925	0.909	0.95223	0.90837	0.99356
0.97816	0.50265	0.90748	0.98713	0.99356	0.67026	0.83788	0.61473	0.79515	0.79818	0.85574	0.86362	0.99609
0.98833	0.6502	0.90849	0.96643	0.9952	0.93273	0.92616	0.90635	0.9095	0.9095	0.99495	0.90748	0.99571
0.98132	0.50972	0.91014	0.96352	0.99558	0.95873	0.98902	0.89486	0.90938	0.90963	0.99356	0.88855	0.99483
0.98902	0.98952	0.90925	0.99533	0.99558	0.85473	0.93405	0.95374	0.95261	0.95223	0.99508	0.95097	0.99741
0.98978	0.96693	0.90849	0.93241	0.99104	0.98157	0.92484	0.95223	0.95122	0.95172	0.99344	0.90635	0.99735
0.97943	0.47368	0.95286	0.97816	0.99583	0.86609	0.96718	0.90067	0.89726	0.89878	0.98877	0.95273	0.99457
0.98883	0.53988	0.90812	0.97236	0.99583	0.93752	0.95115	0.90218	0.90647	0.90635	0.99217	0.90837	0.99697
0.98441	0.59592	0.90812	0.98422	0.99445	0.69286	0.75394	0.73463	0.77256	0.77534	0.82084	0.90938	0.99609
0.98687	0.98662	0.90673	0.96163	0.99167	0.92762	0.95494	0.95311	0.95223	0.95185	0.99445	0.88552	0.99609
0.98473	0.47368	0.90837	0.93216	0.99445	0.88237	0.99154	0.90054	0.90799	0.90622	0.99394	0.90774	0.99621
0.97047	0.64988	0.91026	0.94718	0.99596	0.94667	0.9745	0.90761	0.90862	0.90736	0.99445	0.90824	0.99432
0.98586	0.51521	0.90698	0.81876	0.99495	0.69279	0.84141	0.66326	0.77837	0.78884	0.83472	0.95147	0.9976
0.98668	0.95172	0.90913	0.81503	0.99558	0.77584	0.52531	0.92926	0.95336	0.95336	0.94895	0.90862	0.99684
0.96946	0.47368	0.95324	0.81667	0.99596	0.92825	0.81421	0.93822	0.95374	0.95374	0.93569	0.95185	0.99621
0.98744	0.8009	0.90925	0.94402	0.99684	0.9362	0.93872	0.90647	0.909	0.909	0.95122	0.90483	0.99426
0.97659	0.94932	0.90849	0.90464	0.99457	0.95122	0.92017	0.90875	0.90938	0.90938	0.93317	0.90938	0.99154
0.9865	0.99432	0.90913	0.94112	0.99546	0.80115	0.51161	0.91462	0.95198	0.9521	0.98384	0.90584	0.99716
0.98018	0.47368	0.90925	0.87984	0.99558	0.97135	0.90149	0.93178	0.95248	0.95273	0.91455	0.86508	0.99426
0.99426	0.82835	0.90824	0.99382	0.99546	0.98258	0.96542	0.90673	0.90849	0.90849	0.99432	0.86514	0.99735
0.96882	0.99306	0.86344	0.80632	0.95784	0.95002	0.93172	0.90799	0.90875	0.90849	0.96857	0.7619	0.98586
0.99312	0.98776	0.90824	0.96087	0.99546	0.84211	0.86161	0.94642	0.94996	0.95084	0.99394	0.86489	0.99571
0.95576	0.77641	0.86609	0.74277	0.97122	0.89865	0.99066	0.9516	0.95134	0.95185	0.98889	0.86684	0.96529
0.99104	0.8055	0.90824	0.99192	0.99546	0.89613	0.94888	0.89953	0.90294	0.90345	0.98624	0.86463	0.99659
0.96277	0.99344	0.88817	0.83441	0.99066	0.91966	0.70567	0.89878	0.90256	0.90319	0.95936	0.81699	0.9875
0.98889	0.98018	0.90849	0.99672	0.9952	0.7961	0.91241	0.95349	0.9521	0.95172	0.9923	0.90812	0.99697
0.98814	0.8724	0.90849	0.93178	0.99533	0.93923	0.91178	0.95122	0.95172	0.9516	0.99268	0.86489	0.98952
0.96889	0.84116	0.90685	0.89928	0.99116	0.94251	0.94876	0.909	0.90748	0.90685	0.99205	0.90647	0.99217
0.99369	0.99457	0.90698	0.95172	0.99445	0.98132	0.76606	0.90572	0.90824	0.90698	0.97349	0.90748	0.99483
0.98334	0.9516	0.90824	0.92553	0.99571	0.91159	0.7997	0.90723	0.909	0.909	0.95324	0.90938	0.9976
0.987	0.95324	0.90925	0.99546	0.99571	0.82721	0.79888	0.90774	0.90925	0.90913	0.95412	0.909	0.99767
0.97526	0.95286	0.90711	0.92642	0.99382	0.85075	0.82298	0.90913	0.90938	0.90913	0.95362	0.9095	0.99697
0.99154	0.95071	0.90875	0.95134	0.99571	0.85012	0.78329	0.90812	0.90824	0.90849	0.94554	0.90887	0.99533
0.9261	0.99634	0.90799	0.94749	0.99445	0.91897	0.78758	0.90711	0.90913	0.90913	0.9947	0.86148	0.99445
0.98662	0.99773	0.90824	0.97816	0.99483	0.83592	0.87227	0.90698	0.90824	0.90824	0.99672	0.86451	0.99596
0.94169	0.99798	0.90799	0.94566	0.99432	0.88836	0.89713	0.90786	0.90887	0.90887	0.99773	0.86501	0.99476
0.9918	0.99558	0.90812	0.94642	0.9952	0.92541	0.82999	0.90736	0.90824	0.90799	0.98687	0.90761	0.99432
0.97514	0.99066	0.91001	0.93733	0.99684	0.84078	0.97173	0.90218	0.9037	0.90395	0.99154	0.91014	0.99773
0.98978	0.99495	0.90887	0.97223	0.99533	0.7087	0.84968	0.88956	0.90357	0.90395	0.99382	0.909	0.99621
0.98113	0.99596	0.90913	0.9179	0.99546	0.75199	0.94219	0.9013	0.90483	0.90597	0.99634	0.9095	0.99735
0.98561	0.99356	0.90849	0.94781	0.99546	0.81844	0.6536	0.89448	0.89082	0.89196	0.98018	0.90849	0.99495
0.99079	0.98902	0.90887	0.95084	0.99659	0.91689	0.96378	0.90698	0.90723	0.90471	0.99281	0.86615	0.99583
0.95078	0.99116	0.90685	0.5243	0.99306	0.78058	0.91834	0.90736	0.90799	0.90685	0.99647	0.58759	0.92048
0.99041	0.99647	0.90849	0.9155	0.99546	0.86015	0.86564	0.90622	0.90837	0.90736	0.99672	0.86514	0.99268
0.9581	0.99268	0.90824	0.49874	0.99306	0.81535	0.58778	0.90534	0.9066	0.90471	0.95986	0.71008	0.95709
0.97633	0.79452	0.909	0.71116	0.99445	0.71551	0.766	0.68964	0.82791	0.83573	0.83548	0.86072	0.99571
0.97716	0.94301	0.95298	0.98258	0.99583	0.86773	0.92332	0.95097	0.94541	0.9468	0.94655	0.95223	0.99823
0.99224	0.98549	0.90913	0.98561	0.99546	0.95545	0.95242	0.98246	0.98258	0.98763	0.98877	0.90862	0.99382
0.9853	0.94592	0.90925	0.96769	0.99508	0.90799	0.93935	0.95261	0.95033	0.94983	0.95059	0.9521	0.99609
0.97034	0.987	0.90875	0.96226	0.99495	0.987	0.98536	0.9952	0.99268	0.99217	0.99268	0.90837	0.99697
0.98523	0.82828	0.90849	0.9386	0.9947	0.75887	0.80273	0.79477	0.85062	0.85933	0.8558	0.90572	0.99445
0.9899	0.90509	0.90723	0.9894	0.99407	0.82904	0.86798	0.90938	0.90685	0.90736	0.90711	0.90799	0.99495
0.98195	0.94289	0.90913	0.92345	0.99546	0.81636	0.89972	0.95046	0.94844	0.94806	0.94895	0.90887	0.99697
0.97753	0.72775	0.909	0.96832	0.99546	0.7003	0.74612	0.78152	0.80361	0.79793	0.7896	0.95223	0.99697
0.97615	0.67639	0.90748	0.80342	0.99407	0.65682	0.63234	0.66357	0.70914	0.69475	0.70687	0.76953	0.98877

## Sheet: Figure 2e
ROC curve pAUC values in the UPS1 Mix filtered datasets
BaselineROTS	Lme	Pme_H	Pme_L	LMMS	MaSigPro_H	MaSigPro_L	BETR	Timecourse	Limma	LimmaSplines_H	LimmaSplines_L	EDGE_H	EDGE_L	OmicsLonDA	RolDE
0.97021	0.71345	0.72193	0.71946	0.81966	0.74177	0.78903	0.71199	0.95343	0.85918	0.85918	0.79179	0.70917	0.65613	0.68228	0.94717
0.97351	0.68782	0.72394	0.67803	0.86278	0.76154	0.6818	0.6781	0.83459	0.77071	0.77071	0.69372	0.81527	0.73077	0.80353	0.95449
0.87246	0.73348	0.69339	0.71803	0.71604	0.73751	0.78432	0.65528	0.9355	0.83595	0.83595	0.8383	0.71246	0.6498	0.71442	0.87923
0.86646	0.87354	0.85257	0.87627	0.76896	0.70732	0.87469	0.74381	0.98066	0.90102	0.90102	0.92937	0.75354	0.70599	0.77554	0.85649
0.9801	0.82777	0.80493	0.83158	0.87689	0.73975	0.87794	0.72648	0.94211	0.87805	0.87805	0.92027	0.82566	0.73992	0.82373	0.98403
0.97153	0.66776	0.85253	0.74994	0.7932	0.81496	0.76005	0.75034	0.97088	0.92069	0.92069	0.76211	0.72809	0.82426	0.76231	0.96365
0.97933	0.8262	0.85868	0.83718	0.88011	0.78824	0.83785	0.76842	0.97503	0.93751	0.93751	0.89989	0.83799	0.81214	0.81698	0.98184
0.9447	0.63828	0.67047	0.74143	0.84287	0.64053	0.74767	0.71262	0.81897	0.76613	0.76613	0.82679	0.78122	0.7154	0.77239	0.91935
0.92727	0.73112	0.79567	0.74731	0.79751	0.70352	0.733	0.70973	0.92653	0.8504	0.8504	0.77957	0.75574	0.74777	0.82493	0.92293
0.88063	0.71911	0.8063	0.83151	0.7496	0.73129	0.83761	0.70556	0.90264	0.87689	0.87689	0.86801	0.72992	0.6878	0.68695	0.85673
0.96509	0.69887	0.82259	0.76458	0.81372	0.66955	0.74029	0.74397	0.9497	0.88054	0.88054	0.8229	0.73495	0.81179	0.76691	0.94068
0.96254	0.8013	0.78959	0.81032	0.86526	0.69357	0.82377	0.71753	0.90701	0.83	0.83	0.86567	0.84781	0.84087	0.89008	0.96729
0.96961	0.77671	0.74249	0.85685	0.86883	0.76054	0.86371	0.66962	0.93971	0.83664	0.83664	0.88658	0.78262	0.8367	0.7842	0.96511
0.94076	0.78066	0.78435	0.78686	0.71702	0.70734	0.82805	0.76758	0.93732	0.87937	0.87937	0.84229	0.68399	0.71837	0.72486	0.89563
0.98049	0.79101	0.80044	0.81846	0.89611	0.73994	0.77025	0.70932	0.93744	0.83321	0.83321	0.81922	0.87909	0.88491	0.87471	0.96519
0.88417	0.85976	0.88539	0.84066	0.82543	0.78156	0.87488	0.71293	0.98663	0.93593	0.93593	0.89204	0.79452	0.70721	0.77366	0.86207
0.96802	0.82629	0.83693	0.78074	0.92644	0.74541	0.8195	0.72148	0.91336	0.8799	0.8799	0.8396	0.80963	0.78259	0.79911	0.98339
0.97773	0.8047	0.8383	0.79765	0.89823	0.80392	0.81075	0.73012	0.96125	0.92195	0.92195	0.82553	0.80101	0.77231	0.76048	0.96535
0.90146	0.65925	0.71243	0.69107	0.83922	0.61845	0.70364	0.71784	0.92109	0.85629	0.85629	0.74359	0.82559	0.69301	0.80094	0.91285
0.95045	0.67334	0.70097	0.72937	0.83718	0.65876	0.73425	0.68983	0.87482	0.80115	0.80115	0.77581	0.81036	0.80694	0.80616	0.94244
0.96038	0.77957	0.82849	0.83742	0.81587	0.70271	0.85568	0.75019	0.95662	0.94445	0.94445	0.90533	0.79689	0.82892	0.76998	0.9696
0.92234	0.78373	0.84237	0.90436	0.83929	0.66478	0.89215	0.75917	0.93755	0.9136	0.9136	0.95688	0.76191	0.72989	0.734	0.94294
0.98817	0.7735	0.7304	0.83512	0.83955	0.7084	0.88374	0.72421	0.98154	0.89877	0.89877	0.90225	0.79405	0.89346	0.84413	0.97292
0.93999	0.85644	0.86013	0.83444	0.75829	0.77962	0.88395	0.72078	0.96446	0.89395	0.89395	0.86348	0.73368	0.75981	0.69289	0.93272
0.9393	0.79865	0.76386	0.79154	0.84956	0.68658	0.82151	0.71614	0.92926	0.89837	0.89837	0.86736	0.81807	0.70974	0.76972	0.931
0.94004	0.77159	0.83743	0.75812	0.77749	0.81084	0.83485	0.72363	0.87476	0.86228	0.86228	0.83439	0.7427	0.65915	0.69307	0.91574
0.98351	0.81948	0.86697	0.78461	0.82317	0.69876	0.75012	0.69508	0.94992	0.88413	0.88413	0.79711	0.74141	0.7239	0.76429	0.98406
0.95942	0.64864	0.71149	0.63558	0.87146	0.78346	0.73794	0.71003	0.93686	0.84514	0.84514	0.76377	0.83715	0.79223	0.81056	0.96234
0.93345	0.72602	0.77795	0.71698	0.81338	0.71158	0.73878	0.71019	0.91957	0.87258	0.87258	0.77208	0.75309	0.72955	0.74227	0.91707
0.92849	0.72214	0.77405	0.79407	0.76135	0.69963	0.8219	0.72661	0.95848	0.85812	0.85812	0.8802	0.6959	0.66564	0.69492	0.8824
0.97974	0.77516	0.77027	0.82268	0.86185	0.75936	0.81846	0.7038	0.93031	0.90924	0.90924	0.88617	0.77457	0.70525	0.76186	0.97299
0.9434	0.74576	0.83749	0.80302	0.82471	0.66053	0.77136	0.70511	0.95146	0.89732	0.89732	0.84311	0.77759	0.76916	0.81185	0.93181
0.90488	0.69549	0.73239	0.75186	0.7999	0.65789	0.75771	0.7204	0.953	0.87194	0.87194	0.8117	0.79627	0.77194	0.76497	0.90321
0.97835	0.76013	0.80829	0.77223	0.88615	0.74087	0.78275	0.71125	0.88029	0.87021	0.87021	0.84703	0.8514	0.86779	0.85872	0.98557
0.95737	0.81515	0.79579	0.8753	0.77116	0.76079	0.89652	0.74689	0.96337	0.87164	0.87164	0.94829	0.73189	0.77174	0.69988	0.93543
0.97661	0.67686	0.72216	0.77171	0.87516	0.71582	0.77274	0.68356	0.91735	0.84415	0.84415	0.83967	0.80687	0.78961	0.75011	0.97959
0.98171	0.77659	0.76504	0.81822	0.87417	0.79678	0.84824	0.74023	0.92438	0.87463	0.87463	0.86758	0.82233	0.74637	0.79529	0.9778
0.95258	0.72002	0.73098	0.77012	0.84794	0.74026	0.80626	0.7378	0.9062	0.84853	0.84853	0.81362	0.79457	0.83299	0.81112	0.96402
0.97633	0.85696	0.85911	0.88989	0.96	0.74164	0.92713	0.76765	0.97293	0.93947	0.93947	0.97561	0.84408	0.81444	0.85808	0.99085
0.95668	0.82455	0.79893	0.85587	0.85341	0.81646	0.90217	0.7368	0.97522	0.88854	0.88854	0.93195	0.79824	0.76716	0.75317	0.95944
0.98523	0.68038	0.81111	0.77138	0.84611	0.70712	0.76268	0.71735	0.93007	0.87576	0.87576	0.7853	0.79948	0.77556	0.74196	0.98113
0.95653	0.7887	0.77885	0.78094	0.82221	0.83059	0.77676	0.74804	0.96099	0.89656	0.89656	0.80999	0.74935	0.71365	0.70683	0.94848
0.88914	0.74551	0.81084	0.85357	0.84267	0.75247	0.86911	0.69594	0.95721	0.89537	0.89537	0.91503	0.78746	0.77167	0.77212	0.90426
0.97643	0.72129	0.74035	0.75915	0.87275	0.64147	0.78497	0.71941	0.87203	0.82128	0.82128	0.83626	0.79059	0.70816	0.73478	0.96061
0.97386	0.70816	0.87658	0.83266	0.79281	0.79248	0.87473	0.75719	0.95069	0.91331	0.91331	0.87946	0.67611	0.72616	0.69733	0.95818
0.9283	0.72329	0.70134	0.73931	0.73171	0.65845	0.757	0.69524	0.92139	0.79283	0.79283	0.7757	0.69286	0.72719	0.70909	0.89009
0.92833	0.73789	0.77136	0.71623	0.89033	0.75376	0.81959	0.74534	0.96148	0.881	0.881	0.83097	0.73821	0.68609	0.63948	0.93972
0.97228	0.77657	0.74753	0.78208	0.84439	0.82369	0.80947	0.73112	0.9379	0.86178	0.86178	0.84485	0.8373	0.77492	0.74467	0.97067
0.91461	0.83232	0.81801	0.87512	0.81075	0.68594	0.88695	0.73809	0.92125	0.86509	0.86509	0.90711	0.77021	0.83337	0.7626	0.91142
0.97316	0.62475	0.8458	0.68578	0.82808	0.84569	0.76685	0.70885	0.93427	0.88802	0.88802	0.79071	0.804	0.80212	0.74172	0.9617
0.94026	0.76073	0.75671	0.72745	0.90519	0.80508	0.75564	0.72788	0.92362	0.84265	0.84265	0.78426	0.85586	0.82589	0.8467	0.96671
0.9942	0.75464	0.76846	0.7871	0.87975	0.71116	0.79646	0.73742	0.91814	0.83046	0.83046	0.84422	0.87142	0.78121	0.88976	0.97839
0.9018	0.66323	0.81666	0.80521	0.77705	0.76809	0.75139	0.69545	0.93567	0.89208	0.89208	0.85661	0.69844	0.70266	0.65263	0.88959
0.97542	0.6963	0.71948	0.71355	0.92178	0.78152	0.71512	0.71411	0.86865	0.83046	0.83046	0.75689	0.85637	0.82424	0.83695	0.98457
0.93037	0.77499	0.76208	0.80084	0.75342	0.77043	0.88229	0.6914	0.96299	0.86637	0.86637	0.90524	0.73446	0.75697	0.77138	0.88558
0.93504	0.65474	0.79123	0.74643	0.79936	0.70219	0.74765	0.68313	0.94057	0.82471	0.82471	0.8063	0.75931	0.69792	0.72074	0.91439
0.98044	0.86318	0.8899	0.89145	0.80981	0.73401	0.86629	0.72758	0.95122	0.91053	0.91053	0.90044	0.76356	0.73348	0.73857	0.9705
0.96276	0.73932	0.68433	0.71475	0.85118	0.61308	0.71726	0.67776	0.84122	0.77219	0.77219	0.76055	0.83624	0.71005	0.80565	0.96938
0.91885	0.75426	0.71993	0.7306	0.80052	0.75724	0.79537	0.68292	0.9413	0.86801	0.86801	0.80645	0.78945	0.78411	0.81406	0.91907
0.96123	0.68761	0.78165	0.7619	0.78133	0.74741	0.83519	0.73621	0.93668	0.87473	0.87473	0.86945	0.73337	0.76933	0.73362	0.95097
0.98047	0.68555	0.75599	0.73908	0.84019	0.63639	0.72352	0.73499	0.90773	0.82945	0.82945	0.76047	0.81993	0.72286	0.76855	0.96218
0.92287	0.69428	0.80907	0.71534	0.80627	0.80945	0.74536	0.71915	0.92507	0.87419	0.87419	0.7836	0.77616	0.7012	0.72515	0.9061
0.93271	0.64663	0.75303	0.78165	0.72288	0.70476	0.7934	0.71821	0.91509	0.87777	0.87777	0.8461	0.64494	0.59281	0.56703	0.88934
0.93516	0.78994	0.85776	0.8143	0.80375	0.81105	0.77464	0.74619	0.93035	0.91865	0.91865	0.8658	0.78102	0.76982	0.78167	0.93095
0.93849	0.69351	0.79462	0.67245	0.78795	0.82049	0.70851	0.72296	0.96316	0.88219	0.88219	0.73796	0.76899	0.66788	0.77466	0.92548
0.91977	0.68928	0.91856	0.73045	0.82883	0.80578	0.73373	0.78735	0.9862	0.96448	0.96448	0.7576	0.76312	0.82589	0.75973	0.92162
0.98537	0.63235	0.63469	0.62611	0.8569	0.58227	0.64461	0.67447	0.84701	0.72294	0.72294	0.75035	0.86284	0.74251	0.81022	0.97949
0.93632	0.68304	0.7962	0.71184	0.90578	0.71976	0.66178	0.68804	0.89507	0.83352	0.83352	0.74261	0.84791	0.83671	0.87587	0.94006
0.97206	0.72605	0.88723	0.82456	0.85829	0.74415	0.81384	0.75499	0.92798	0.89834	0.89834	0.88433	0.82843	0.87599	0.84323	0.97295
0.91679	0.7464	0.74852	0.7445	0.79449	0.76229	0.75603	0.72768	0.94877	0.85726	0.85726	0.81222	0.73722	0.66677	0.7025	0.8965
0.9692	0.82227	0.86067	0.81136	0.85431	0.78497	0.73681	0.78616	0.9317	0.8973	0.8973	0.84628	0.82979	0.82576	0.81792	0.98572
0.93063	0.69963	0.77615	0.73176	0.7636	0.74117	0.7714	0.6953	0.94267	0.83339	0.83339	0.79455	0.71588	0.65226	0.72068	0.87922
0.97179	0.86289	0.79239	0.8185	0.83546	0.78549	0.85514	0.71332	0.91004	0.86835	0.86835	0.85987	0.80726	0.80442	0.79268	0.94864
0.93864	0.80252	0.85836	0.88422	0.83095	0.76773	0.87915	0.78592	0.98334	0.90446	0.90446	0.92543	0.78757	0.75695	0.74307	0.93028
0.96407	0.73539	0.786	0.80426	0.8576	0.83438	0.78813	0.78063	0.94155	0.87805	0.87805	0.84233	0.76204	0.72339	0.76737	0.95696
0.89999	0.7577	0.79332	0.76235	0.82268	0.71511	0.79861	0.69499	0.92686	0.85397	0.85397	0.79567	0.7029	0.65155	0.64055	0.89937
0.97195	0.81583	0.82127	0.86241	0.88499	0.67217	0.88159	0.74556	0.94318	0.8948	0.8948	0.91149	0.81138	0.79078	0.81757	0.94293
0.92584	0.73806	0.6857	0.75765	0.767	0.68748	0.77264	0.69137	0.9413	0.81862	0.81862	0.8454	0.72138	0.66162	0.70184	0.91949
0.94966	0.77081	0.81838	0.81632	0.78757	0.76428	0.80373	0.77202	0.97464	0.93247	0.93247	0.87817	0.80218	0.7299	0.75342	0.94278
0.98951	0.6329	0.69732	0.78635	0.89926	0.70984	0.82349	0.70569	0.88004	0.78757	0.78757	0.83447	0.85026	0.78726	0.84134	0.99046
0.93003	0.69447	0.73681	0.76227	0.8334	0.72595	0.75715	0.67502	0.92094	0.83013	0.83013	0.81119	0.77234	0.6681	0.79072	0.94066
0.97885	0.70098	0.87077	0.74907	0.8413	0.79842	0.82461	0.74696	0.9178	0.90414	0.90414	0.84599	0.83462	0.72305	0.81908	0.96381
0.90244	0.84649	0.80473	0.88691	0.71957	0.81533	0.85332	0.76782	0.88804	0.89054	0.89054	0.91253	0.65926	0.71841	0.64299	0.8547
0.93034	0.7532	0.74843	0.84389	0.78596	0.65696	0.87205	0.74189	0.94734	0.88015	0.88015	0.92383	0.7037	0.6287	0.66747	0.92295
0.93829	0.75486	0.86784	0.7502	0.76966	0.78402	0.77027	0.70851	0.91937	0.89303	0.89303	0.79059	0.70104	0.7844	0.67145	0.92817
0.96184	0.90907	0.81444	0.91855	0.80434	0.71718	0.91628	0.75135	0.97465	0.90334	0.90334	0.93224	0.77717	0.80433	0.75386	0.97477
0.94379	0.77318	0.86636	0.82325	0.76445	0.75777	0.83867	0.72697	0.99004	0.94384	0.94384	0.88539	0.75693	0.72784	0.76668	0.93548
0.95598	0.74413	0.78712	0.82691	0.8853	0.75887	0.80839	0.70671	0.96117	0.8941	0.8941	0.87716	0.81635	0.83099	0.77954	0.94343
0.94613	0.78869	0.82251	0.79686	0.74773	0.72968	0.82206	0.78533	0.9533	0.94994	0.94994	0.88925	0.70901	0.75694	0.69504	0.94914
0.96848	0.81719	0.82844	0.83218	0.86831	0.71901	0.84015	0.72361	0.95581	0.90036	0.90036	0.86652	0.84933	0.8598	0.85286	0.95118
0.98597	0.67445	0.76131	0.69887	0.93985	0.66294	0.71994	0.69712	0.92753	0.85308	0.85308	0.78852	0.90326	0.78654	0.87085	0.98983
0.90286	0.8781	0.89714	0.89669	0.69625	0.75265	0.89068	0.77367	0.92688	0.91348	0.91348	0.91467	0.67324	0.70319	0.68331	0.89508
0.92502	0.85563	0.88264	0.89376	0.80346	0.83142	0.91701	0.7315	0.97921	0.95535	0.95535	0.94326	0.769	0.84265	0.82787	0.93205
0.99066	0.69441	0.76704	0.80615	0.8899	0.70499	0.83714	0.71658	0.95006	0.85801	0.85801	0.90549	0.87399	0.88202	0.8843	0.9896
0.96189	0.7191	0.76793	0.80927	0.77442	0.89737	0.83566	0.7731	0.97789	0.92036	0.92036	0.85877	0.76645	0.78863	0.74952	0.90167
0.9467	0.66823	0.82934	0.84287	0.86809	0.70532	0.81676	0.7388	0.90874	0.85947	0.85947	0.89908	0.77576	0.76764	0.81489	0.94748
0.97776	0.69785	0.82144	0.80395	0.87351	0.80035	0.83812	0.73268	0.96975	0.91853	0.91853	0.83924	0.81309	0.75982	0.8477	0.97498
0.97719	0.79741	0.90141	0.86573	0.83423	0.81166	0.89744	0.78326	0.96892	0.94455	0.94455	0.91508	0.7076	0.76443	0.69048	0.97848
0.95452	0.75265	0.8573	0.77559	0.89094	0.79886	0.8063	0.77598	0.91689	0.89173	0.89173	0.81523	0.81719	0.80643	0.80875	0.93803
0.92632	0.87445	0.87711	0.93142	0.78488	0.73328	0.90621	0.81152	0.96289	0.9485	0.9485	0.94893	0.68455	0.67559	0.69048	0.89899
0.97667	0.60364	0.81681	0.70215	0.88529	0.70826	0.69443	0.71862	0.90011	0.86485	0.86485	0.71792	0.82859	0.86846	0.85557	0.98995
0.93835	0.6674	0.66996	0.68573	0.82441	0.68784	0.74885	0.70439	0.92379	0.79375	0.79375	0.77982	0.77122	0.77133	0.76551	0.94546
0.9658	0.71627	0.88207	0.74767	0.91256	0.78182	0.76654	0.77268	0.92472	0.91205	0.91205	0.77148	0.85211	0.70602	0.73522	0.98262
0.99367	0.69529	0.79551	0.72939	0.84894	0.69687	0.73167	0.74595	0.94025	0.89783	0.89783	0.81538	0.83516	0.81456	0.8561	0.99205
0.89027	0.74593	0.71959	0.79551	0.68296	0.70412	0.85442	0.69096	0.9206	0.83383	0.83383	0.89151	0.6344	0.73574	0.68358	0.90619
0.93645	0.78084	0.71152	0.80235	0.83107	0.67891	0.83788	0.66865	0.93628	0.81362	0.81362	0.8546	0.76722	0.70044	0.74061	0.90972
0.89514	0.65452	0.69136	0.66825	0.85867	0.70817	0.69395	0.69952	0.93288	0.80773	0.80773	0.76089	0.78217	0.7924	0.78292	0.90527
0.97574	0.7645	0.76601	0.76824	0.83589	0.67553	0.80289	0.65966	0.86356	0.82896	0.82896	0.79966	0.82194	0.76423	0.7739	0.96721
0.89214	0.70838	0.83316	0.80787	0.8003	0.7625	0.8217	0.71741	0.94439	0.90541	0.90541	0.8666	0.78393	0.80631	0.79707	0.92137
0.91571	0.75964	0.83197	0.78304	0.86827	0.72242	0.79661	0.72995	0.9666	0.86084	0.86084	0.8272	0.75362	0.72604	0.78223	0.93554
0.95168	0.81588	0.85335	0.83889	0.84175	0.78695	0.83231	0.73271	0.96038	0.87468	0.87468	0.84739	0.7718	0.77917	0.78797	0.95849
0.98501	0.7597	0.83156	0.75905	0.90718	0.80317	0.77264	0.74878	0.95664	0.88406	0.88406	0.78001	0.87183	0.83845	0.88636	0.98023
0.91282	0.67055	0.8327	0.80638	0.82944	0.72934	0.7617	0.72088	0.94838	0.86159	0.86159	0.81948	0.83383	0.80349	0.81833	0.91455
0.97486	0.71346	0.74593	0.77463	0.88511	0.72213	0.90726	0.74357	0.93669	0.89606	0.89606	0.92431	0.82514	0.75577	0.81355	0.9757
0.93342	0.69488	0.83356	0.81554	0.73061	0.62113	0.78577	0.77381	0.92791	0.89512	0.89512	0.87381	0.71452	0.68825	0.72543	0.96023
0.90016	0.72705	0.69594	0.74068	0.73245	0.73207	0.75811	0.67062	0.91808	0.78569	0.78569	0.7596	0.66631	0.67585	0.69687	0.8682
0.97366	0.75928	0.78235	0.76272	0.88294	0.73014	0.75283	0.72215	0.90416	0.87875	0.87875	0.80304	0.82319	0.78101	0.83364	0.98951
0.93094	0.83445	0.89491	0.84911	0.92109	0.84124	0.88193	0.74559	0.97203	0.94531	0.94531	0.88001	0.82011	0.87887	0.80482	0.95144
0.96331	0.59961	0.73695	0.71012	0.85217	0.65484	0.71911	0.70789	0.90118	0.81139	0.81139	0.79959	0.72578	0.77913	0.75915	0.96596
0.92597	0.66902	0.72948	0.72282	0.80198	0.67378	0.71638	0.6879	0.94812	0.82932	0.82932	0.78035	0.73344	0.76242	0.78984	0.93402
0.91371	0.82135	0.87502	0.83055	0.86725	0.80766	0.81534	0.76077	0.96789	0.94026	0.94026	0.86984	0.82586	0.745	0.80245	0.8941
0.93796	0.74552	0.82265	0.77592	0.8675	0.75099	0.79011	0.76801	0.89701	0.88955	0.88955	0.82539	0.8551	0.8015	0.82855	0.93612
0.92206	0.73395	0.72059	0.75887	0.78504	0.73088	0.81722	0.67361	0.93691	0.79713	0.79713	0.84962	0.70643	0.56985	0.67874	0.92139
0.93955	0.79325	0.79215	0.80111	0.81583	0.70469	0.82476	0.75986	0.95239	0.89023	0.89023	0.86915	0.80732	0.73022	0.73062	0.94972
0.94937	0.69709	0.84345	0.73606	0.782	0.75935	0.74558	0.79367	0.9505	0.92497	0.92497	0.7561	0.76913	0.80364	0.83964	0.93842
0.94704	0.71531	0.89041	0.76741	0.87371	0.79291	0.78367	0.73746	0.93603	0.90433	0.90433	0.81855	0.7466	0.74499	0.74798	0.94552
0.98645	0.59792	0.79691	0.66275	0.83291	0.72905	0.64126	0.68741	0.89201	0.80731	0.80731	0.68165	0.82957	0.81112	0.75332	0.97167
0.97611	0.70584	0.81179	0.70618	0.79785	0.71534	0.69509	0.71161	0.90901	0.82954	0.82954	0.75845	0.72036	0.70248	0.6849	0.96689
0.89647	0.77201	0.81073	0.78085	0.79989	0.80012	0.7627	0.74267	0.93931	0.84877	0.84877	0.81157	0.80398	0.75868	0.83259	0.91848
0.94704	0.7291	0.79596	0.77035	0.82915	0.78014	0.77947	0.73839	0.90197	0.85836	0.85836	0.77474	0.7329	0.71273	0.72832	0.931
0.92098	0.6738	0.73975	0.70941	0.82509	0.73785	0.76125	0.7514	0.89306	0.83841	0.83841	0.76372	0.74945	0.75754	0.78984	0.93787
0.96131	0.73572	0.82576	0.74714	0.76675	0.74558	0.77424	0.74177	0.97503	0.89037	0.89037	0.81489	0.68616	0.69575	0.71737	0.95799
0.97377	0.71266	0.76187	0.81099	0.91519	0.7339	0.81881	0.72173	0.88242	0.83167	0.83167	0.84768	0.83441	0.83837	0.81375	0.98814
0.95888	0.79123	0.84763	0.81428	0.8311	0.70312	0.84544	0.74461	0.9838	0.93806	0.93806	0.86104	0.76362	0.83	0.78104	0.95579
0.93625	0.78228	0.77204	0.77007	0.81617	0.70913	0.81661	0.72291	0.92223	0.87192	0.87192	0.7905	0.80387	0.77572	0.75063	0.93074
0.94771	0.84311	0.8851	0.8327	0.85298	0.66383	0.84144	0.70343	0.99097	0.92623	0.92623	0.90546	0.75334	0.71505	0.76079	0.94797
0.96995	0.67131	0.68422	0.66666	0.86624	0.68643	0.69589	0.66696	0.89654	0.75368	0.75368	0.7037	0.79148	0.82723	0.82283	0.97259
0.91832	0.78112	0.85701	0.8493	0.73836	0.68415	0.85627	0.74795	0.94018	0.89748	0.89748	0.89512	0.71497	0.75127	0.74017	0.91443
0.95412	0.70088	0.76374	0.7571	0.87347	0.74053	0.72859	0.74039	0.91077	0.85581	0.85581	0.80483	0.85449	0.8264	0.88629	0.97523
0.96634	0.72911	0.69837	0.75096	0.8605	0.69027	0.75883	0.66694	0.85723	0.81615	0.81615	0.77374	0.76829	0.66843	0.756	0.96249
0.96085	0.78337	0.79529	0.86576	0.80903	0.69699	0.84762	0.72083	0.94383	0.88147	0.88147	0.9037	0.74401	0.76179	0.79784	0.93497
0.9406	0.73715	0.81181	0.72748	0.82199	0.78134	0.79233	0.6877	0.96536	0.89623	0.89623	0.7741	0.77349	0.8588	0.81419	0.92935
0.9575	0.73144	0.70127	0.70209	0.8738	0.73093	0.75313	0.64597	0.90465	0.80442	0.80442	0.7512	0.84199	0.66596	0.78399	0.96669
0.94828	0.77962	0.83382	0.79418	0.79898	0.78869	0.8234	0.79619	0.96417	0.93068	0.93068	0.85196	0.7426	0.67693	0.71965	0.94092
0.91465	0.74854	0.84632	0.81839	0.81702	0.7646	0.80036	0.75709	0.96554	0.88013	0.88013	0.83674	0.764	0.77798	0.74767	0.93346
0.96565	0.81164	0.8281	0.89924	0.83805	0.72179	0.92506	0.7082	0.97833	0.88567	0.88567	0.96271	0.79162	0.8109	0.79105	0.95215
0.89563	0.68407	0.76456	0.762	0.78891	0.63979	0.73614	0.66585	0.8726	0.79209	0.79209	0.7731	0.72419	0.66316	0.72609	0.89552
0.9727	0.73845	0.79078	0.81576	0.79629	0.77401	0.82989	0.76608	0.92037	0.91047	0.91047	0.86472	0.71575	0.73344	0.75882	0.97552
0.96408	0.78501	0.79265	0.79885	0.78535	0.81391	0.8	0.77911	0.95431	0.89699	0.89699	0.81978	0.78502	0.74532	0.78213	0.94523
0.87977	0.64696	0.74223	0.70499	0.69564	0.72939	0.72018	0.72786	0.92017	0.84632	0.84632	0.8011	0.68662	0.70701	0.75765	0.86802
0.956	0.67483	0.75297	0.74334	0.81942	0.61247	0.81131	0.7102	0.94957	0.87827	0.87827	0.82592	0.69958	0.651	0.64512	0.92625
0.94923	0.78876	0.74849	0.83469	0.78886	0.6836	0.87525	0.70274	0.9531	0.86228	0.86228	0.95321	0.75707	0.75148	0.75266	0.96193
0.91713	0.64019	0.66104	0.63595	0.7505	0.64284	0.64569	0.63901	0.86866	0.73019	0.73019	0.69923	0.76551	0.75521	0.69541	0.90235
0.95957	0.81589	0.91959	0.90928	0.83018	0.79396	0.88294	0.76719	0.99087	0.96026	0.96026	0.92453	0.80695	0.71489	0.78068	0.95541
0.9196	0.69016	0.74784	0.76695	0.80935	0.70711	0.80732	0.75308	0.95901	0.85784	0.85784	0.84316	0.74179	0.75967	0.74864	0.92367
0.94937	0.8181	0.85576	0.79812	0.87788	0.68474	0.80319	0.77464	0.96628	0.90231	0.90231	0.79879	0.82814	0.77543	0.781	0.95078
0.96081	0.70806	0.76423	0.77056	0.8654	0.74287	0.79919	0.69684	0.91672	0.81486	0.81486	0.78326	0.80028	0.65577	0.77189	0.94714
0.981	0.82597	0.88468	0.90164	0.94288	0.79076	0.8977	0.76214	0.94342	0.92372	0.92372	0.95312	0.91884	0.74674	0.88395	0.99084
0.90752	0.73726	0.80981	0.80093	0.68511	0.66214	0.80794	0.73796	0.9028	0.86954	0.86954	0.85161	0.63542	0.61887	0.67436	0.87487
0.93175	0.72032	0.80194	0.78222	0.89922	0.80395	0.8074	0.72283	0.92724	0.86657	0.86657	0.82044	0.87053	0.82872	0.78544	0.95129
0.97161	0.62999	0.66782	0.68706	0.7831	0.64265	0.69626	0.64452	0.8076	0.70639	0.70639	0.76552	0.71665	0.68404	0.69034	0.95831
0.94688	0.82158	0.82339	0.82933	0.86625	0.67678	0.75695	0.76333	0.97226	0.89268	0.89268	0.85405	0.84462	0.81603	0.8382	0.94997
0.95505	0.72829	0.68534	0.73995	0.78706	0.68539	0.7818	0.70706	0.92469	0.85236	0.85236	0.82457	0.76865	0.74217	0.78661	0.95996
0.92364	0.60592	0.76895	0.66968	0.82208	0.81976	0.66732	0.71476	0.90102	0.86883	0.86883	0.69838	0.75644	0.75812	0.75275	0.92462
0.98472	0.7239	0.80963	0.8111	0.85491	0.75805	0.80749	0.73967	0.9616	0.90291	0.90291	0.8426	0.84936	0.8778	0.87151	0.97745
0.96333	0.79541	0.77418	0.77177	0.83785	0.6979	0.8016	0.68311	0.98235	0.84591	0.84591	0.82203	0.78225	0.76909	0.75431	0.95901
0.9221	0.79199	0.86749	0.8834	0.79136	0.81585	0.87771	0.71636	0.97978	0.91866	0.91866	0.89488	0.76458	0.7481	0.80624	0.93085
0.96431	0.72232	0.79636	0.74425	0.87608	0.71358	0.77365	0.71447	0.92714	0.88456	0.88456	0.79973	0.78841	0.80519	0.80889	0.96977
0.96387	0.74661	0.74335	0.77704	0.73023	0.67675	0.79677	0.67271	0.94253	0.80222	0.80222	0.82194	0.68521	0.7386	0.65878	0.94396
0.92017	0.77703	0.75524	0.80488	0.75442	0.81141	0.84112	0.71818	0.92961	0.88161	0.88161	0.85299	0.68268	0.75131	0.72991	0.87793
0.93276	0.65291	0.73473	0.68262	0.75798	0.72837	0.72871	0.75257	0.88245	0.85386	0.85386	0.77907	0.7396	0.74473	0.75158	0.92362
0.90265	0.76513	0.85765	0.86059	0.89614	0.77332	0.85725	0.74364	0.96672	0.94635	0.94635	0.8882	0.8688	0.74035	0.79704	0.93171
0.95157	0.74436	0.72324	0.76542	0.87932	0.71801	0.83375	0.67405	0.9274	0.82217	0.82217	0.87695	0.75461	0.80285	0.73573	0.95704
0.96862	0.6704	0.79989	0.80543	0.83668	0.78811	0.86254	0.76363	0.97407	0.94792	0.94792	0.88098	0.71777	0.76927	0.7573	0.95388
0.93902	0.72215	0.75807	0.78313	0.87435	0.76018	0.83269	0.69321	0.92272	0.83901	0.83901	0.85786	0.86818	0.74004	0.86137	0.94226
0.98027	0.80252	0.82229	0.82339	0.87812	0.73964	0.80297	0.71913	0.98642	0.93954	0.93954	0.90294	0.79643	0.88037	0.81098	0.986
0.99536	0.6663	0.76538	0.66375	0.90771	0.75287	0.68757	0.66832	0.87875	0.79093	0.79093	0.7466	0.82518	0.78976	0.84621	0.9981
0.98092	0.84092	0.79342	0.85999	0.84474	0.85088	0.90563	0.73816	0.98357	0.91458	0.91458	0.91936	0.78999	0.82826	0.76748	0.97794
0.97643	0.6278	0.7374	0.65064	0.9047	0.70737	0.64878	0.6879	0.91116	0.79294	0.79294	0.68827	0.81299	0.76428	0.81971	0.98656
0.95912	0.75693	0.85138	0.7951	0.83091	0.72942	0.83951	0.75218	0.96736	0.89055	0.89055	0.81698	0.77565	0.69429	0.68898	0.95624
0.93515	0.73341	0.7897	0.7577	0.88786	0.76704	0.73698	0.70401	0.9539	0.88176	0.88176	0.83106	0.88223	0.88464	0.88662	0.93747
0.97644	0.72025	0.69963	0.78987	0.90201	0.6809	0.84655	0.69082	0.90672	0.79651	0.79651	0.85725	0.86917	0.87665	0.87983	0.99311
0.93934	0.80426	0.79664	0.83483	0.79052	0.74636	0.81881	0.69025	0.95095	0.87637	0.87637	0.84905	0.76374	0.8057	0.79851	0.95977
0.98085	0.78717	0.79251	0.7633	0.85096	0.69477	0.75424	0.72105	0.94855	0.88377	0.88377	0.78909	0.76924	0.76311	0.77217	0.97968
0.94027	0.70643	0.81844	0.8012	0.85681	0.71086	0.81238	0.72809	0.98167	0.8793	0.8793	0.86804	0.81301	0.83245	0.72858	0.96357
0.98152	0.74728	0.83268	0.81676	0.88036	0.79321	0.84983	0.72168	0.93398	0.86703	0.86703	0.87005	0.82333	0.77689	0.77953	0.97767
0.97681	0.79345	0.82608	0.8715	0.92013	0.66256	0.88857	0.72045	0.9833	0.91456	0.91456	0.93684	0.89816	0.86225	0.91467	0.98428
0.90944	0.73521	0.82757	0.82227	0.86749	0.73123	0.85933	0.72706	0.9081	0.89526	0.89526	0.88909	0.83081	0.75591	0.82906	0.92676
0.95799	0.65977	0.74033	0.69148	0.9256	0.7788	0.74271	0.73809	0.95211	0.89181	0.89181	0.78856	0.8512	0.88787	0.86913	0.98491
0.95604	0.79841	0.7901	0.79092	0.76049	0.77264	0.84042	0.70468	0.96976	0.87193	0.87193	0.8716	0.68506	0.66483	0.66077	0.9522
0.93071	0.79034	0.89415	0.84129	0.90445	0.77333	0.79397	0.75042	0.97217	0.93878	0.93878	0.88565	0.86881	0.74027	0.80802	0.94665
0.94781	0.8704	0.85474	0.83934	0.83694	0.76012	0.898	0.69188	0.93297	0.86753	0.86753	0.8891	0.7852	0.71436	0.77162	0.94915
0.97293	0.68623	0.8144	0.78413	0.7596	0.82316	0.81695	0.71095	0.94922	0.88004	0.88004	0.83413	0.70311	0.75792	0.75161	0.94598
0.94156	0.71186	0.70466	0.78531	0.78029	0.70995	0.82023	0.67253	0.93361	0.79195	0.79195	0.86992	0.7056	0.76378	0.73665	0.91003
0.95785	0.747	0.7573	0.76852	0.73978	0.69092	0.77909	0.67591	0.92891	0.84132	0.84132	0.83654	0.6942	0.64837	0.6535	0.92655
0.92273	0.83136	0.79188	0.82369	0.76896	0.75333	0.79412	0.74491	0.92134	0.85322	0.85322	0.84816	0.74133	0.75587	0.76517	0.90312
0.97039	0.90638	0.83419	0.94261	0.86124	0.71131	0.92851	0.77435	0.961	0.93127	0.93127	0.95222	0.84127	0.81143	0.82684	0.98553
0.96037	0.70022	0.76117	0.73509	0.83388	0.67853	0.7918	0.75643	0.95831	0.87183	0.87183	0.80433	0.82223	0.77341	0.78569	0.95842
0.96083	0.86978	0.86633	0.87985	0.85853	0.80883	0.92553	0.75817	0.94662	0.94766	0.94766	0.94337	0.83175	0.83124	0.82308	0.95926
0.96112	0.71576	0.8594	0.78962	0.87074	0.80229	0.85718	0.76265	0.93366	0.91304	0.91304	0.85504	0.73873	0.71447	0.73839	0.96624
0.93754	0.66096	0.85376	0.7957	0.88498	0.65506	0.7921	0.75677	0.94521	0.90002	0.90002	0.86636	0.82748	0.81291	0.77462	0.96357
0.93993	0.74745	0.77874	0.80507	0.74034	0.77024	0.77952	0.69346	0.91008	0.87592	0.87592	0.84424	0.67636	0.68833	0.65164	0.87478
0.9413	0.71878	0.7219	0.68622	0.82207	0.69616	0.72172	0.73197	0.8931	0.86765	0.86765	0.75147	0.77479	0.72535	0.78926	0.95406
0.97807	0.73016	0.77239	0.7737	0.89818	0.71746	0.77713	0.76046	0.90741	0.90493	0.90493	0.83925	0.86941	0.83592	0.87319	0.99199
0.88136	0.69992	0.77966	0.75542	0.76816	0.75296	0.74641	0.7224	0.88142	0.83383	0.83383	0.78951	0.74461	0.71329	0.71335	0.89371
0.95563	0.66897	0.78581	0.66572	0.72948	0.67514	0.70396	0.7039	0.90126	0.86163	0.86163	0.73483	0.70894	0.73001	0.74479	0.96044
0.97623	0.7965	0.77803	0.81167	0.89875	0.79792	0.88701	0.72021	0.9752	0.89199	0.89199	0.92659	0.89297	0.83077	0.88012	0.98971
0.94418	0.76009	0.86816	0.80624	0.8546	0.78332	0.80493	0.724	0.94066	0.92053	0.92053	0.82616	0.80435	0.72369	0.72265	0.95379
0.92752	0.80145	0.79335	0.87462	0.76173	0.6958	0.82305	0.75375	0.96605	0.8931	0.8931	0.90198	0.68621	0.73036	0.66757	0.93432
0.96557	0.66162	0.70257	0.76378	0.8776	0.67982	0.81263	0.67375	0.92331	0.81226	0.81226	0.84358	0.81153	0.70594	0.79664	0.96327
0.96434	0.79056	0.8408	0.90084	0.89442	0.6852	0.93738	0.76628	0.94677	0.88718	0.88718	0.93274	0.86197	0.76376	0.81788	0.96857
0.93604	0.73685	0.7643	0.75223	0.78435	0.77452	0.78216	0.72708	0.86492	0.84961	0.84961	0.80729	0.78321	0.65221	0.74771	0.93666
0.94275	0.71498	0.88359	0.74636	0.79969	0.77033	0.71473	0.73822	0.97091	0.92916	0.92916	0.77059	0.80158	0.6876	0.74748	0.92122
0.96771	0.72511	0.84185	0.83052	0.81484	0.68647	0.81567	0.75454	0.94606	0.90426	0.90426	0.85116	0.80244	0.79282	0.82983	0.95073
0.95104	0.70797	0.76164	0.70167	0.80997	0.70432	0.74251	0.67707	0.9035	0.82668	0.82668	0.76991	0.78026	0.75499	0.7735	0.9215
0.8977	0.63273	0.74166	0.72495	0.7991	0.70882	0.76607	0.73904	0.9121	0.8285	0.8285	0.77579	0.72548	0.67772	0.72206	0.91075
0.97895	0.77204	0.80548	0.76628	0.86271	0.75106	0.83527	0.74937	0.95503	0.93834	0.93834	0.86978	0.82637	0.74502	0.78007	0.94311
0.91474	0.74983	0.77996	0.76439	0.8153	0.70941	0.77458	0.69765	0.91747	0.83673	0.83673	0.8075	0.71989	0.74696	0.71843	0.91937
0.98994	0.66789	0.76615	0.75312	0.91714	0.70505	0.81342	0.70932	0.91935	0.86488	0.86488	0.8365	0.85271	0.78826	0.81374	0.98245
0.99364	0.80007	0.85105	0.79585	0.89663	0.85949	0.82019	0.75345	0.9566	0.91816	0.91816	0.87739	0.86821	0.80649	0.89107	0.98996
0.92207	0.74894	0.87201	0.80428	0.68701	0.81333	0.7917	0.76125	0.96814	0.92888	0.92888	0.8255	0.68801	0.66143	0.67107	0.87644
0.95279	0.69475	0.79258	0.77509	0.85568	0.74004	0.84172	0.76983	0.93025	0.88916	0.88916	0.84415	0.83541	0.83462	0.83374	0.94443
0.96623	0.68418	0.70404	0.6562	0.8371	0.72239	0.72065	0.72234	0.87283	0.77518	0.77518	0.71433	0.75874	0.72411	0.66257	0.96005
0.88316	0.72433	0.74145	0.71784	0.79052	0.7734	0.74861	0.68149	0.87421	0.82167	0.82167	0.75364	0.68615	0.70435	0.65794	0.85919
0.96269	0.73656	0.75331	0.75641	0.82459	0.62658	0.8012	0.71367	0.94157	0.83036	0.83036	0.83458	0.74264	0.81434	0.76512	0.94226
0.98223	0.67159	0.78341	0.75038	0.84328	0.79106	0.73012	0.75476	0.94896	0.90366	0.90366	0.78538	0.78562	0.68136	0.76901	0.98464
0.91883	0.74876	0.77925	0.77692	0.74128	0.67281	0.79699	0.6798	0.92383	0.85287	0.85287	0.84112	0.70539	0.65788	0.6855	0.86527
0.97402	0.66578	0.7905	0.77787	0.88029	0.72047	0.79693	0.73492	0.87532	0.85368	0.85368	0.83594	0.83012	0.74009	0.77234	0.97604
0.97427	0.71442	0.87352	0.85674	0.87071	0.66834	0.85876	0.76166	0.96087	0.91979	0.91979	0.91288	0.80988	0.76307	0.77274	0.9708
0.86691	0.73654	0.7261	0.77359	0.78324	0.63092	0.78007	0.71395	0.94593	0.83825	0.83825	0.85036	0.76954	0.76188	0.75269	0.85739
0.95363	0.71712	0.84885	0.81835	0.88712	0.7404	0.80566	0.72998	0.96326	0.90197	0.90197	0.86474	0.76653	0.76045	0.73507	0.96078
0.96808	0.73075	0.807	0.78523	0.86634	0.7995	0.81869	0.71171	0.96587	0.92545	0.92545	0.83207	0.78021	0.7167	0.77027	0.96398
0.9521	0.80881	0.82769	0.86847	0.76157	0.67527	0.89816	0.76773	0.9703	0.8903	0.8903	0.91564	0.73738	0.71519	0.72674	0.92996
0.98173	0.8044	0.85301	0.86198	0.8329	0.80429	0.91566	0.79818	0.98136	0.96667	0.96667	0.91385	0.7453	0.72436	0.77145	0.97083
0.95937	0.72771	0.76852	0.72252	0.81296	0.70504	0.71354	0.67983	0.87255	0.79519	0.79519	0.74646	0.74694	0.83922	0.74476	0.96673
0.8683	0.72888	0.80941	0.82362	0.68848	0.70585	0.85136	0.76894	0.93013	0.89563	0.89563	0.89361	0.66209	0.61156	0.65221	0.84523
0.98926	0.79448	0.82072	0.77752	0.93648	0.76273	0.83189	0.75888	0.9496	0.90748	0.90748	0.86904	0.9034	0.9002	0.84136	0.99488
0.95617	0.73665	0.74385	0.7356	0.81301	0.74045	0.75746	0.7047	0.93451	0.85559	0.85559	0.8103	0.71906	0.72396	0.7178	0.94314
0.97555	0.70179	0.80426	0.79093	0.85897	0.76674	0.84602	0.71825	0.90482	0.87514	0.87514	0.84132	0.8428	0.78785	0.77448	0.97566
0.932	0.69207	0.77958	0.75078	0.92551	0.75348	0.7794	0.77096	0.96846	0.89317	0.89317	0.79839	0.85637	0.89238	0.83152	0.94546
0.95246	0.7157	0.70199	0.79888	0.83176	0.69709	0.81177	0.71176	0.94736	0.82694	0.82694	0.8562	0.74403	0.73154	0.77635	0.94942
0.9205	0.68028	0.70571	0.71751	0.85615	0.71087	0.73538	0.67801	0.91395	0.80558	0.80558	0.81769	0.77793	0.74567	0.79286	0.93164
0.83987	0.74666	0.73865	0.74981	0.69921	0.76898	0.86873	0.71088	0.92427	0.90984	0.90984	0.87212	0.65793	0.67923	0.65799	0.84062
0.96549	0.80133	0.83758	0.76943	0.86482	0.77927	0.78563	0.74672	0.94972	0.89451	0.89451	0.83482	0.79355	0.76948	0.80893	0.96286
0.92078	0.72374	0.78387	0.81097	0.71706	0.66652	0.79843	0.72816	0.90224	0.84244	0.84244	0.84591	0.68635	0.71728	0.71646	0.92178
0.93855	0.66788	0.83562	0.74876	0.80344	0.71215	0.73448	0.75679	0.97189	0.92172	0.92172	0.81995	0.7596	0.62101	0.72004	0.92043
0.97512	0.725	0.81498	0.79227	0.8729	0.74191	0.75539	0.71719	0.94548	0.85445	0.85445	0.81811	0.80186	0.76769	0.70713	0.9793
0.97675	0.71499	0.87928	0.84009	0.77107	0.74791	0.84548	0.78602	0.93821	0.90396	0.90396	0.86267	0.73726	0.75325	0.78181	0.97048
0.96351	0.81092	0.87035	0.77981	0.91599	0.76405	0.79939	0.76996	0.9726	0.90816	0.90816	0.81042	0.82601	0.83685	0.87553	0.95905
0.93699	0.59771	0.72505	0.70913	0.75869	0.70271	0.67846	0.72185	0.86708	0.82539	0.82539	0.77514	0.70908	0.74809	0.7706	0.92084
0.9123	0.80193	0.85847	0.85259	0.83391	0.82275	0.82855	0.7412	0.9616	0.94974	0.94974	0.89232	0.70182	0.73848	0.73137	0.92927
0.97074	0.74111	0.74067	0.77714	0.75043	0.7359	0.7879	0.70375	0.90398	0.80786	0.80786	0.79378	0.72657	0.67221	0.73484	0.94266
0.98147	0.69878	0.76857	0.70296	0.89979	0.76905	0.7424	0.71728	0.94588	0.8519	0.8519	0.79133	0.83625	0.81328	0.84323	0.98787
0.93408	0.72481	0.7926	0.77219	0.76526	0.71935	0.85154	0.7032	0.92977	0.86705	0.86705	0.87458	0.72604	0.74521	0.71479	0.92852
0.97536	0.7261	0.8458	0.72503	0.91404	0.82635	0.76224	0.71715	0.96556	0.92407	0.92407	0.80299	0.79037	0.73287	0.70547	0.9924
0.93076	0.76553	0.8107	0.76555	0.83546	0.7151	0.74844	0.69141	0.87799	0.82022	0.82022	0.80716	0.73535	0.73124	0.72625	0.92183
0.99428	0.68606	0.77829	0.81942	0.87599	0.75189	0.84266	0.73265	0.96241	0.87609	0.87609	0.9107	0.80297	0.77963	0.84165	0.9963
0.87569	0.67925	0.75411	0.77215	0.7794	0.6797	0.79915	0.6972	0.95119	0.84608	0.84608	0.82157	0.74016	0.65661	0.70455	0.81447
0.96781	0.72854	0.80789	0.71301	0.83625	0.78448	0.70581	0.7609	0.94165	0.89269	0.89269	0.76827	0.7712	0.81745	0.81481	0.98503
0.97173	0.67115	0.75062	0.71014	0.8544	0.74864	0.77721	0.70991	0.91462	0.83889	0.83889	0.79974	0.83883	0.78957	0.83007	0.97112
0.91907	0.63011	0.66364	0.63755	0.82521	0.73893	0.70043	0.66769	0.91508	0.77636	0.77636	0.73793	0.79875	0.75926	0.79306	0.9411
0.91165	0.74074	0.79994	0.7702	0.77625	0.77341	0.83631	0.72188	0.93402	0.86966	0.86966	0.82366	0.67813	0.75115	0.68999	0.8935
0.95448	0.75735	0.79571	0.70073	0.82004	0.70756	0.75391	0.77401	0.87297	0.85575	0.85575	0.76697	0.75985	0.77268	0.77391	0.95174
0.98692	0.78817	0.77933	0.85253	0.80827	0.71564	0.86653	0.72087	0.92331	0.8462	0.8462	0.89458	0.79803	0.76631	0.78777	0.94989
0.98419	0.78976	0.85445	0.75515	0.81584	0.77068	0.80367	0.77331	0.97388	0.89252	0.89252	0.75281	0.78894	0.79638	0.81227	0.94721
0.96642	0.77015	0.8564	0.86425	0.83492	0.74893	0.84915	0.71903	0.94644	0.90826	0.90826	0.89067	0.81504	0.80972	0.8226	0.93915
0.97484	0.84725	0.84159	0.88297	0.88205	0.72534	0.89872	0.73037	0.94475	0.88133	0.88133	0.91578	0.80113	0.85322	0.79489	0.9774
0.96662	0.81559	0.85024	0.83091	0.85005	0.74378	0.83409	0.72383	0.9795	0.90629	0.90629	0.84963	0.81893	0.83426	0.83679	0.944
0.93975	0.708	0.75648	0.72572	0.82056	0.77397	0.71505	0.71329	0.88414	0.86032	0.86032	0.76182	0.73355	0.65027	0.70146	0.95557
0.98434	0.76428	0.84043	0.82609	0.91199	0.82027	0.83651	0.71365	0.94793	0.87525	0.87525	0.88152	0.89346	0.83813	0.88856	0.98783
0.9219	0.63533	0.73759	0.69395	0.86401	0.69717	0.70251	0.64728	0.91384	0.80678	0.80678	0.69862	0.84042	0.82249	0.86318	0.93119
0.95914	0.74568	0.79352	0.78451	0.87261	0.71161	0.77885	0.74128	0.9719	0.86227	0.86227	0.8415	0.80669	0.7492	0.79267	0.94556
0.92657	0.70967	0.79396	0.77114	0.75428	0.72656	0.76954	0.7286	0.92077	0.84825	0.84825	0.86792	0.67962	0.7583	0.71265	0.92647
0.93576	0.76145	0.77382	0.75976	0.83425	0.74279	0.76198	0.73364	0.93983	0.87809	0.87809	0.83022	0.76603	0.74507	0.7415	0.90451
0.93842	0.62917	0.71901	0.67329	0.84919	0.72228	0.76087	0.72162	0.88155	0.84108	0.84108	0.78266	0.77471	0.79251	0.77045	0.94779
0.97689	0.76266	0.83526	0.8382	0.90023	0.73225	0.82478	0.72782	0.95884	0.89239	0.89239	0.85716	0.80637	0.88551	0.82542	0.9847
0.9685	0.58413	0.72149	0.68083	0.84527	0.76615	0.6885	0.72375	0.86906	0.79051	0.79051	0.73454	0.76225	0.68134	0.74111	0.93369
0.97671	0.67872	0.80157	0.72385	0.91617	0.71646	0.7308	0.73035	0.92508	0.85633	0.85633	0.74076	0.85251	0.85028	0.84763	0.98329
0.97035	0.70816	0.78894	0.73111	0.89627	0.75513	0.76888	0.70387	0.93674	0.87806	0.87806	0.82118	0.83653	0.72356	0.81451	0.97612
0.94654	0.78503	0.85548	0.79029	0.82139	0.77224	0.76425	0.73847	0.98272	0.93048	0.93048	0.83674	0.76608	0.75752	0.76371	0.95239
0.92019	0.79058	0.81316	0.72675	0.79681	0.73419	0.68407	0.76872	0.86274	0.88851	0.88851	0.76092	0.72722	0.6385	0.66372	0.91035
0.94057	0.6619	0.8331	0.73355	0.83318	0.74821	0.75882	0.74608	0.95043	0.88835	0.88835	0.77034	0.75964	0.70825	0.67007	0.93821
0.89728	0.71797	0.67179	0.7443	0.82324	0.69328	0.75827	0.67002	0.85762	0.77011	0.77011	0.79927	0.76591	0.69476	0.73314	0.89906
0.93473	0.6342	0.70962	0.67958	0.81	0.66899	0.75756	0.68496	0.89511	0.84024	0.84024	0.78382	0.78173	0.65886	0.741	0.9299
0.97531	0.70221	0.73306	0.79918	0.87152	0.61493	0.75158	0.71242	0.89466	0.81769	0.81769	0.85088	0.76428	0.74531	0.75034	0.9798
0.97701	0.79023	0.81036	0.81273	0.89494	0.67927	0.82479	0.74485	0.93979	0.85963	0.85963	0.86669	0.8566	0.80941	0.85775	0.95264
0.99134	0.61018	0.77113	0.73743	0.82085	0.72946	0.77097	0.71715	0.90417	0.82289	0.82289	0.79476	0.76057	0.87248	0.77469	0.972
0.95947	0.82864	0.81897	0.8641	0.78231	0.71055	0.88743	0.75497	0.93685	0.90157	0.90157	0.89506	0.67015	0.72552	0.68455	0.90478
0.96096	0.7144	0.72515	0.74895	0.87349	0.69499	0.71897	0.69965	0.88846	0.80423	0.80423	0.7898	0.81649	0.85345	0.83196	0.96497
0.96894	0.64684	0.78646	0.74449	0.89842	0.70315	0.76619	0.72756	0.91254	0.8367	0.8367	0.75871	0.89864	0.7541	0.8555	0.97394
0.9546	0.90437	0.85521	0.86853	0.86618	0.69821	0.82038	0.72839	0.93695	0.88679	0.88679	0.88063	0.81627	0.82984	0.83948	0.96271
0.91634	0.76806	0.91694	0.80456	0.77607	0.80288	0.78875	0.78201	0.97921	0.96111	0.96111	0.82324	0.76401	0.68159	0.72719	0.89729
0.9511	0.71749	0.69716	0.69566	0.73699	0.65689	0.74664	0.6418	0.88992	0.73428	0.73428	0.76099	0.74193	0.71853	0.79561	0.9283
0.98434	0.84004	0.78397	0.84958	0.87209	0.68515	0.88406	0.70458	0.9277	0.8432	0.8432	0.86671	0.80545	0.73635	0.75073	0.98123
0.93371	0.80631	0.90176	0.88651	0.77066	0.79571	0.88032	0.78039	0.98132	0.94338	0.94338	0.96644	0.74356	0.76506	0.74434	0.91277
0.95307	0.68344	0.80751	0.78701	0.80428	0.69843	0.8074	0.7255	0.92178	0.84228	0.84228	0.82228	0.75717	0.72978	0.73675	0.95646
0.93919	0.8019	0.80056	0.8215	0.92082	0.80974	0.88208	0.78175	0.95689	0.89026	0.89026	0.90549	0.84048	0.76684	0.85013	0.95608
0.97906	0.80573	0.83046	0.80306	0.88504	0.72208	0.82289	0.71454	0.95855	0.90914	0.90914	0.84314	0.84256	0.79365	0.84756	0.98273
0.94484	0.67732	0.73674	0.79273	0.83001	0.66151	0.86479	0.7243	0.96041	0.86864	0.86864	0.89976	0.77328	0.74758	0.82437	0.94293
0.91707	0.87035	0.83055	0.85791	0.78502	0.73133	0.88061	0.76876	0.95193	0.9139	0.9139	0.89184	0.74688	0.72337	0.71794	0.90531

## Sheet: Figure 2f
ROC curve pAUC values in the UPS1 Mix full datasets
BaselineROTS	Lme	Pme_H	Pme_L	LMMS	MaSigPro_H	MaSigPro_L	Timecourse	Limma	LimmaSplines_H	LimmaSplines_L	OmicsLonDA	RolDE
0.94795	0.72618	0.72964	0.74073	0.83283	0.71793	0.79494	0.94999	0.86158	0.87124	0.80778	0.70927	0.92901
0.9535	0.68333	0.77807	0.68997	0.85747	0.72447	0.69758	0.85363	0.80175	0.81073	0.69327	0.83155	0.94719
0.86539	0.74219	0.7333	0.75228	0.77221	0.70758	0.80859	0.91414	0.85308	0.85892	0.85086	0.71902	0.89549
0.84677	0.88294	0.89673	0.91577	0.79694	0.76947	0.90339	0.97919	0.91217	0.92392	0.93916	0.79161	0.85064
0.98416	0.84467	0.78999	0.82328	0.89669	0.75231	0.8754	0.94318	0.87172	0.88669	0.90692	0.83896	0.98839
0.96131	0.69047	0.8878	0.76224	0.79928	0.8684	0.76846	0.97683	0.93722	0.94729	0.77088	0.78788	0.9496
0.96671	0.81563	0.87578	0.81013	0.91441	0.83482	0.79286	0.97165	0.94175	0.95284	0.87473	0.86942	0.97949
0.91246	0.64741	0.73882	0.78636	0.82665	0.66913	0.77951	0.85142	0.79919	0.81532	0.85933	0.74907	0.90802
0.90576	0.73514	0.8147	0.75631	0.80029	0.76187	0.76441	0.93088	0.86986	0.87643	0.79166	0.84264	0.91729
0.8785	0.7233	0.82147	0.83698	0.78157	0.75206	0.83816	0.92827	0.86899	0.87374	0.86607	0.7318	0.87117
0.95478	0.70248	0.84937	0.77866	0.8407	0.71912	0.75152	0.96281	0.88294	0.89053	0.82908	0.77285	0.93429
0.96861	0.80629	0.79575	0.78392	0.92801	0.71872	0.83117	0.92859	0.8396	0.8526	0.86934	0.92658	0.99066
0.93741	0.79528	0.8028	0.88003	0.88254	0.75466	0.86187	0.95602	0.8681	0.87759	0.89428	0.82563	0.96759
0.91609	0.81382	0.82644	0.8213	0.71409	0.71096	0.81775	0.91955	0.90218	0.90722	0.84831	0.7374	0.88805
0.98168	0.78614	0.84696	0.82582	0.8805	0.75476	0.78208	0.93399	0.87793	0.89022	0.83178	0.86956	0.96004
0.86124	0.87399	0.92843	0.8727	0.83089	0.80442	0.89514	0.98781	0.95729	0.96233	0.91215	0.77247	0.87682
0.94817	0.80567	0.85311	0.76457	0.93103	0.73978	0.78786	0.90565	0.86022	0.87278	0.82848	0.80551	0.975
0.96219	0.80334	0.86494	0.80064	0.8839	0.78877	0.80405	0.96525	0.93233	0.94693	0.82181	0.75895	0.96313
0.86796	0.65226	0.79081	0.71337	0.84928	0.63195	0.71361	0.92288	0.88248	0.89387	0.77131	0.80496	0.88485
0.94175	0.68772	0.72755	0.73164	0.8947	0.70661	0.71599	0.84997	0.7925	0.80392	0.75767	0.81315	0.96215
0.95627	0.78795	0.87482	0.85803	0.84652	0.77266	0.8558	0.97241	0.96204	0.96627	0.91136	0.78275	0.97
0.91528	0.80477	0.84737	0.93109	0.85079	0.70242	0.93354	0.94843	0.90697	0.91945	0.97175	0.76421	0.93615
0.9735	0.78392	0.77551	0.87387	0.84869	0.73104	0.88632	0.97095	0.90567	0.91625	0.91405	0.874	0.96384
0.9176	0.89266	0.92151	0.87936	0.77855	0.81292	0.89996	0.97357	0.94905	0.95394	0.92084	0.70547	0.92113
0.92871	0.84749	0.78499	0.8117	0.84197	0.74117	0.80154	0.92601	0.90603	0.91706	0.87447	0.76685	0.93411
0.92208	0.79417	0.85191	0.79121	0.78318	0.83295	0.82271	0.90634	0.90021	0.90773	0.84581	0.68654	0.91555
0.98022	0.80884	0.87559	0.79621	0.84638	0.68582	0.76006	0.93142	0.88592	0.8919	0.80797	0.78862	0.98598
0.92875	0.69839	0.77583	0.69376	0.87666	0.81211	0.773	0.93802	0.86619	0.87313	0.78028	0.83322	0.95956
0.89495	0.78582	0.79802	0.77004	0.83727	0.74257	0.76828	0.9037	0.87483	0.88381	0.81687	0.78515	0.89388
0.88538	0.72986	0.81899	0.82752	0.7696	0.72949	0.82625	0.94979	0.88593	0.89849	0.88532	0.71429	0.86002
0.9746	0.81997	0.82213	0.84298	0.89692	0.7445	0.85564	0.94667	0.91301	0.92426	0.8904	0.78195	0.97722
0.90982	0.77745	0.85057	0.838	0.81401	0.72234	0.8094	0.95941	0.88132	0.89562	0.86285	0.79369	0.90744
0.90685	0.70039	0.76144	0.75571	0.8056	0.70723	0.76812	0.94048	0.87329	0.8904	0.80624	0.79312	0.90466
0.9616	0.76538	0.81105	0.78934	0.89409	0.75873	0.81454	0.89043	0.87784	0.88784	0.86602	0.8581	0.97744
0.94372	0.82032	0.82998	0.86961	0.8227	0.81481	0.92513	0.95675	0.88278	0.89981	0.96525	0.71349	0.94183
0.967	0.70667	0.77917	0.80972	0.89965	0.7431	0.83137	0.92242	0.8519	0.86372	0.85596	0.82439	0.98036
0.96219	0.77385	0.82197	0.81233	0.87973	0.76707	0.85804	0.91571	0.88281	0.89376	0.86476	0.78973	0.9661
0.92477	0.74015	0.80728	0.79709	0.85625	0.7844	0.80138	0.96116	0.90256	0.91263	0.82252	0.80735	0.96248
0.97153	0.86899	0.89265	0.92583	0.96822	0.75618	0.93756	0.98474	0.95532	0.96182	0.97825	0.86239	0.99474
0.93817	0.85473	0.89526	0.88678	0.87495	0.89615	0.93342	0.98518	0.94423	0.95481	0.93956	0.76712	0.95512
0.99007	0.7042	0.78824	0.76427	0.89898	0.71104	0.76363	0.9251	0.85743	0.86882	0.78523	0.76964	0.98343
0.93325	0.77742	0.83736	0.7752	0.83604	0.86037	0.77423	0.96281	0.8976	0.90471	0.80531	0.74463	0.94131
0.87819	0.7757	0.84908	0.90069	0.84445	0.74469	0.9	0.97627	0.91246	0.92012	0.93247	0.78986	0.89621
0.95364	0.73456	0.76998	0.80691	0.8612	0.65407	0.80893	0.90433	0.83537	0.84574	0.85771	0.77773	0.96029
0.92049	0.73038	0.89465	0.84302	0.79344	0.83487	0.88895	0.97474	0.90893	0.9179	0.89269	0.71622	0.92777
0.90941	0.75473	0.7121	0.76621	0.74516	0.63085	0.76228	0.9282	0.77935	0.79081	0.7837	0.72958	0.89758
0.90371	0.75993	0.7925	0.75355	0.87422	0.76259	0.80921	0.95386	0.8853	0.89701	0.85228	0.67908	0.9332
0.95474	0.77665	0.82943	0.7911	0.86464	0.83979	0.81271	0.94905	0.91068	0.91498	0.85512	0.76948	0.9773
0.90904	0.84277	0.83839	0.88767	0.80205	0.64836	0.91456	0.94468	0.8897	0.89576	0.92353	0.76967	0.91192
0.94157	0.6596	0.85187	0.72238	0.83803	0.8157	0.78677	0.94115	0.89869	0.90694	0.81094	0.77382	0.94788
0.92259	0.74774	0.7868	0.72619	0.88559	0.81549	0.75471	0.93373	0.85501	0.86707	0.77897	0.84111	0.95967
0.98613	0.74803	0.79829	0.79956	0.85274	0.70098	0.80465	0.92047	0.85677	0.86561	0.85851	0.86199	0.97365
0.85739	0.6522	0.87571	0.83855	0.77917	0.8149	0.8027	0.9681	0.92142	0.93529	0.87994	0.66264	0.85039
0.96949	0.70991	0.7425	0.7392	0.92672	0.78414	0.75216	0.88627	0.8368	0.84673	0.77964	0.84874	0.98861
0.89723	0.78256	0.808	0.79899	0.77859	0.77497	0.8668	0.95719	0.8903	0.90139	0.8986	0.7803	0.88308
0.9435	0.6644	0.83244	0.7433	0.81995	0.77427	0.74688	0.95442	0.85612	0.86743	0.80344	0.79034	0.93001
0.97839	0.87035	0.88164	0.88248	0.87821	0.78503	0.87104	0.9529	0.8944	0.90243	0.90517	0.80677	0.98817
0.94262	0.73302	0.76459	0.71437	0.88521	0.68512	0.74742	0.87737	0.80929	0.82076	0.7709	0.84233	0.97452
0.89484	0.73755	0.75002	0.73602	0.81636	0.70775	0.80331	0.95486	0.85631	0.86896	0.82035	0.82883	0.92389
0.95109	0.69533	0.85061	0.81251	0.79884	0.72948	0.84044	0.94281	0.91055	0.92193	0.88463	0.73202	0.967
0.9627	0.69303	0.75857	0.75165	0.84612	0.66103	0.761	0.90466	0.80569	0.81905	0.77596	0.76979	0.95503
0.88269	0.69016	0.77274	0.70778	0.81184	0.73002	0.73075	0.90761	0.82857	0.83915	0.76582	0.72715	0.91624
0.87599	0.64001	0.79966	0.79652	0.73811	0.73291	0.79972	0.90525	0.88678	0.89415	0.86393	0.63666	0.8734
0.89793	0.80963	0.88809	0.831	0.83388	0.82061	0.80429	0.93135	0.92585	0.93154	0.87235	0.83531	0.92818
0.9073	0.7061	0.82109	0.71102	0.80278	0.8407	0.72261	0.94661	0.90167	0.90878	0.75746	0.80046	0.93734
0.91688	0.70391	0.91312	0.73168	0.83527	0.83476	0.74562	0.98172	0.94744	0.9551	0.77523	0.76763	0.93323
0.98343	0.71863	0.68633	0.67305	0.891	0.62577	0.68874	0.84633	0.76038	0.77947	0.76336	0.87259	0.97452
0.9343	0.70631	0.80478	0.73101	0.90685	0.7299	0.68023	0.86755	0.8329	0.83882	0.74651	0.88446	0.94175
0.97438	0.71831	0.9358	0.82851	0.85257	0.77843	0.81464	0.95588	0.92826	0.93588	0.88917	0.87024	0.97941
0.90459	0.75214	0.74316	0.75533	0.8294	0.75875	0.76171	0.96854	0.86042	0.87243	0.82414	0.73507	0.90722
0.96832	0.84409	0.87797	0.81344	0.90818	0.70074	0.74377	0.91859	0.89779	0.90844	0.83505	0.86945	0.9819
0.88825	0.72749	0.81202	0.77303	0.78715	0.71511	0.81346	0.9222	0.85013	0.86734	0.81071	0.72368	0.88032
0.95675	0.86873	0.80694	0.8539	0.85514	0.76774	0.85851	0.91109	0.87764	0.88501	0.8652	0.78812	0.93745
0.93118	0.81661	0.8936	0.88444	0.85688	0.79675	0.87869	0.96712	0.92358	0.9303	0.91338	0.77623	0.90755
0.96029	0.74743	0.78779	0.80639	0.89374	0.78087	0.7905	0.92572	0.86031	0.87396	0.84641	0.76732	0.95897
0.90367	0.75843	0.75276	0.75454	0.86149	0.6985	0.78852	0.92373	0.82822	0.8408	0.79608	0.66105	0.90078
0.95321	0.82452	0.85531	0.86403	0.88354	0.72045	0.8794	0.94467	0.90436	0.91173	0.91281	0.8256	0.94198
0.91128	0.72729	0.70207	0.77112	0.77487	0.70309	0.74047	0.93493	0.80928	0.82423	0.86035	0.71676	0.92347
0.95335	0.78861	0.83921	0.84115	0.81261	0.76417	0.79307	0.97387	0.92804	0.93869	0.8943	0.76278	0.94481
0.97949	0.65087	0.68058	0.80683	0.92355	0.69298	0.8049	0.89792	0.77186	0.78087	0.83493	0.84239	0.98985
0.91047	0.69996	0.72453	0.79547	0.846	0.70772	0.77678	0.93719	0.82731	0.83155	0.83533	0.80494	0.94191
0.96759	0.73327	0.8905	0.79448	0.86961	0.85945	0.84823	0.93502	0.91151	0.91859	0.85648	0.84323	0.97299
0.86555	0.83246	0.81338	0.84777	0.76621	0.81754	0.84067	0.89974	0.88399	0.89187	0.8727	0.69082	0.86542
0.90703	0.77811	0.76985	0.87716	0.85453	0.7273	0.89254	0.95705	0.88955	0.89678	0.94325	0.76082	0.92864
0.90025	0.74599	0.84946	0.74703	0.77408	0.77843	0.77453	0.89964	0.88605	0.89349	0.80144	0.68157	0.9142
0.96678	0.9262	0.88339	0.91897	0.82725	0.80823	0.91722	0.98781	0.92036	0.93065	0.93449	0.75963	0.97372
0.94036	0.78154	0.87901	0.83381	0.80597	0.80794	0.84866	0.98693	0.94817	0.95751	0.89539	0.79961	0.92017
0.95065	0.79388	0.82054	0.87248	0.89381	0.75831	0.85317	0.97752	0.89332	0.90108	0.89844	0.81788	0.94207
0.93685	0.8241	0.819	0.82181	0.8227	0.74895	0.85238	0.97569	0.92015	0.9288	0.89668	0.75129	0.95605
0.95686	0.8294	0.82743	0.85017	0.85847	0.70562	0.82867	0.96489	0.90783	0.91331	0.8933	0.83263	0.96532
0.97554	0.678	0.8068	0.73337	0.91478	0.71631	0.72574	0.94559	0.86076	0.87134	0.82039	0.88843	0.97277
0.89113	0.88378	0.89634	0.89816	0.67737	0.76459	0.89354	0.9344	0.90846	0.91255	0.91481	0.67414	0.85766
0.92328	0.88392	0.88878	0.92062	0.83207	0.83981	0.93345	0.98	0.94211	0.95277	0.94541	0.86327	0.93375
0.98138	0.69595	0.81903	0.823	0.8646	0.72794	0.86194	0.96518	0.87645	0.88527	0.91621	0.87748	0.98708
0.91525	0.72435	0.81635	0.81582	0.79582	0.87117	0.82814	0.96128	0.93693	0.94824	0.8559	0.78147	0.89773
0.92183	0.68422	0.86399	0.8321	0.86593	0.75308	0.80103	0.92896	0.88565	0.90062	0.88714	0.82315	0.94935
0.96978	0.71774	0.85169	0.82198	0.8906	0.8748	0.85101	0.97525	0.9435	0.95729	0.8633	0.86669	0.9827
0.9597	0.81179	0.92244	0.87666	0.85147	0.84121	0.88758	0.9596	0.94741	0.95924	0.91144	0.71274	0.97664
0.92919	0.76497	0.88555	0.81239	0.90018	0.79734	0.81014	0.93465	0.89157	0.90076	0.84594	0.82971	0.93217
0.91552	0.88196	0.89879	0.93097	0.81908	0.76309	0.91469	0.96676	0.94686	0.95489	0.95032	0.73422	0.89171
0.96518	0.62574	0.83049	0.72685	0.93052	0.76713	0.74936	0.88697	0.85182	0.8608	0.73657	0.90006	0.99139
0.92957	0.69717	0.7233	0.73272	0.80354	0.72142	0.746	0.92982	0.81868	0.83197	0.80239	0.78642	0.93174
0.95948	0.72241	0.87657	0.75478	0.93174	0.78973	0.76998	0.89717	0.92037	0.9268	0.77999	0.75818	0.97825
0.9843	0.70397	0.84457	0.75281	0.86769	0.76444	0.78804	0.94741	0.90187	0.91066	0.83353	0.86412	0.98591
0.84838	0.77085	0.75727	0.83936	0.74529	0.71988	0.85651	0.93446	0.86418	0.87323	0.90678	0.73467	0.90125
0.91818	0.79256	0.73127	0.814	0.84499	0.70572	0.83327	0.90923	0.81019	0.82114	0.87153	0.75727	0.909
0.88381	0.69292	0.70042	0.71724	0.866	0.71315	0.73594	0.95635	0.78884	0.80696	0.78487	0.78392	0.90402
0.96244	0.76211	0.8061	0.76276	0.85215	0.65453	0.78554	0.88121	0.83909	0.84712	0.79735	0.78866	0.95766
0.89057	0.70514	0.84977	0.83045	0.81027	0.75193	0.83552	0.95145	0.89793	0.90998	0.87126	0.7825	0.92966
0.89868	0.77652	0.8798	0.81386	0.89692	0.73773	0.82957	0.97306	0.89968	0.90691	0.8306	0.82886	0.93299
0.93558	0.83271	0.91272	0.86772	0.88776	0.82184	0.86531	0.97189	0.91713	0.92874	0.87247	0.811	0.95875
0.98715	0.7702	0.82825	0.78188	0.93088	0.83376	0.78227	0.94249	0.87581	0.8883	0.79453	0.92487	0.98912
0.89317	0.6724	0.90952	0.82439	0.8333	0.81369	0.78031	0.94829	0.9096	0.92077	0.82629	0.81378	0.89967
0.97109	0.7253	0.77504	0.82531	0.90722	0.76656	0.91719	0.96019	0.88987	0.89895	0.9251	0.82836	0.97883
0.91663	0.72197	0.86226	0.84283	0.78087	0.68795	0.81165	0.93595	0.91519	0.92147	0.87549	0.73371	0.95051
0.88451	0.71894	0.69613	0.74146	0.74008	0.72586	0.75398	0.92277	0.76605	0.77725	0.76649	0.69337	0.86911
0.96233	0.7539	0.8234	0.75675	0.92383	0.73546	0.74919	0.90911	0.88578	0.90484	0.81102	0.85036	0.9873
0.91484	0.85108	0.92862	0.85436	0.92955	0.85731	0.88123	0.97004	0.95067	0.95715	0.87867	0.827	0.9569
0.9589	0.64439	0.7609	0.73738	0.87094	0.73098	0.72444	0.91259	0.8091	0.81786	0.81154	0.79075	0.9696
0.91297	0.66788	0.79986	0.74421	0.83082	0.71218	0.72496	0.93734	0.83705	0.84825	0.79353	0.81078	0.9318
0.87505	0.83785	0.89891	0.83438	0.88962	0.80782	0.82438	0.96712	0.94116	0.94934	0.86699	0.8167	0.91252
0.93484	0.75431	0.84287	0.77443	0.8827	0.77071	0.80167	0.92183	0.89771	0.90487	0.82206	0.81134	0.92415
0.90386	0.75986	0.71924	0.7865	0.80255	0.70006	0.8188	0.93361	0.82281	0.83413	0.87358	0.71639	0.91475
0.90932	0.79083	0.83319	0.81588	0.81408	0.71724	0.8031	0.97065	0.90211	0.9178	0.85353	0.7443	0.92268
0.93878	0.73244	0.86882	0.74457	0.82468	0.79036	0.74253	0.95391	0.93726	0.94807	0.76676	0.87105	0.94024
0.93703	0.71734	0.937	0.77101	0.89247	0.84724	0.80594	0.94989	0.94737	0.95569	0.82839	0.77182	0.94543
0.98073	0.61859	0.85064	0.68604	0.8286	0.78494	0.65259	0.93058	0.85813	0.87083	0.69612	0.82417	0.96515
0.95963	0.73056	0.85474	0.75116	0.79926	0.74311	0.74745	0.92507	0.85419	0.86185	0.78547	0.7211	0.95846
0.88776	0.75862	0.87641	0.80053	0.79537	0.77298	0.76018	0.95179	0.87739	0.88768	0.81338	0.81258	0.92167
0.9212	0.74901	0.81318	0.78807	0.84337	0.75687	0.7666	0.90657	0.83555	0.84518	0.77755	0.75409	0.91856
0.92126	0.69777	0.78709	0.75612	0.85587	0.74097	0.77925	0.91123	0.86955	0.87889	0.81728	0.76716	0.94221
0.96584	0.74354	0.84657	0.7571	0.8326	0.73948	0.77804	0.95802	0.8904	0.89872	0.82464	0.72242	0.97299
0.96613	0.70816	0.77056	0.80925	0.95262	0.73424	0.8216	0.88032	0.8137	0.82553	0.84168	0.85711	0.98299
0.95802	0.82016	0.8738	0.84156	0.90583	0.72711	0.86412	0.98226	0.94525	0.95569	0.87933	0.80986	0.97387
0.92944	0.79738	0.79807	0.7995	0.80383	0.72949	0.82607	0.91948	0.87313	0.88498	0.81416	0.77006	0.91904
0.9322	0.85366	0.92566	0.864	0.87705	0.71924	0.8668	0.98642	0.9423	0.94997	0.9043	0.80362	0.93112
0.96861	0.67769	0.75473	0.67622	0.89377	0.71686	0.70231	0.90857	0.80614	0.815	0.70902	0.86066	0.97606
0.89814	0.7914	0.85504	0.87768	0.77223	0.67311	0.86873	0.94034	0.87862	0.88497	0.90364	0.78614	0.91247
0.95963	0.69609	0.81067	0.752	0.87437	0.81798	0.73447	0.94705	0.87437	0.88786	0.79837	0.8679	0.97099
0.96094	0.74402	0.75387	0.79322	0.89043	0.70451	0.76782	0.89579	0.82608	0.83601	0.8068	0.75519	0.96576
0.94488	0.79132	0.80464	0.85491	0.86769	0.74586	0.84984	0.92839	0.89199	0.90221	0.90606	0.82477	0.94385
0.93069	0.76231	0.83127	0.74345	0.85667	0.79569	0.78961	0.97752	0.88656	0.90641	0.79131	0.8383	0.92725
0.95868	0.72564	0.72669	0.71553	0.89402	0.73161	0.763	0.90535	0.80373	0.80826	0.74793	0.77992	0.96839
0.91787	0.78556	0.8542	0.79877	0.8295	0.81201	0.80702	0.97116	0.91885	0.92499	0.82946	0.72034	0.94415
0.93028	0.75694	0.87282	0.81881	0.83369	0.7597	0.79776	0.94131	0.88523	0.89628	0.82527	0.75152	0.94321
0.95875	0.83168	0.84572	0.9199	0.88446	0.70279	0.93085	0.9827	0.89879	0.90836	0.97493	0.85674	0.967
0.89878	0.71128	0.79851	0.78906	0.80965	0.70146	0.76606	0.86526	0.8047	0.81892	0.80817	0.77183	0.90325
0.96051	0.75216	0.82042	0.82563	0.82817	0.77491	0.83557	0.93753	0.92836	0.93712	0.8745	0.7677	0.97277
0.96489	0.78764	0.83261	0.81684	0.82973	0.81916	0.81524	0.96824	0.91066	0.92171	0.83848	0.78393	0.95291
0.87467	0.65359	0.7925	0.69911	0.76544	0.73285	0.72702	0.92938	0.85593	0.87516	0.79177	0.79332	0.8761
0.94875	0.70711	0.7878	0.78374	0.84163	0.67629	0.79782	0.93716	0.86397	0.87824	0.82898	0.65941	0.92046
0.95547	0.80548	0.78264	0.86159	0.82657	0.70997	0.90671	0.95654	0.86012	0.87289	0.94049	0.81478	0.96927
0.90608	0.64014	0.7218	0.64843	0.73866	0.67076	0.65433	0.86142	0.74492	0.75288	0.70346	0.69782	0.89783
0.9423	0.84736	0.92767	0.91554	0.77688	0.81881	0.9077	0.99671	0.96116	0.96861	0.93167	0.75452	0.91212
0.91276	0.70125	0.76601	0.77313	0.82638	0.74949	0.78561	0.93931	0.86412	0.87368	0.83076	0.79195	0.91707
0.93452	0.8187	0.86416	0.79648	0.8939	0.68559	0.79862	0.96544	0.90167	0.91379	0.80245	0.77977	0.95055
0.94953	0.69118	0.77661	0.76472	0.88225	0.80518	0.7883	0.93369	0.83033	0.84723	0.80518	0.79734	0.95037
0.97262	0.84077	0.897	0.92018	0.91802	0.78647	0.92535	0.9514	0.93132	0.93818	0.97445	0.88311	0.98146
0.9032	0.74551	0.82835	0.82206	0.71552	0.70666	0.81267	0.92941	0.86993	0.88343	0.86901	0.71445	0.90142
0.94467	0.73701	0.8518	0.80115	0.92563	0.82509	0.81984	0.92444	0.90211	0.90955	0.82531	0.82712	0.97423
0.96923	0.63605	0.7301	0.70404	0.79548	0.69277	0.71128	0.84575	0.75814	0.77376	0.77179	0.70841	0.9662
0.94074	0.81524	0.87574	0.83409	0.86882	0.75179	0.75805	0.97752	0.91069	0.91806	0.85283	0.8595	0.94151
0.94474	0.72861	0.74508	0.75755	0.81395	0.687	0.81322	0.9569	0.86991	0.88349	0.84247	0.79742	0.95408
0.91218	0.6189	0.78205	0.68267	0.84508	0.8379	0.67106	0.90836	0.86223	0.86968	0.70082	0.80036	0.9157
0.97773	0.733	0.86784	0.80721	0.87203	0.7459	0.82262	0.95372	0.94036	0.94642	0.84779	0.88622	0.97625
0.93179	0.81052	0.79104	0.78414	0.82366	0.67191	0.80924	0.97715	0.85317	0.86488	0.82627	0.7591	0.94237
0.92985	0.80126	0.87024	0.86527	0.76243	0.81141	0.87596	0.98401	0.89289	0.9064	0.89228	0.74453	0.92872
0.96795	0.71745	0.80862	0.74869	0.89303	0.7281	0.76076	0.93329	0.88043	0.88889	0.80694	0.82295	0.97547
0.96963	0.74432	0.78169	0.77428	0.72818	0.7278	0.80289	0.95489	0.81483	0.82493	0.81813	0.68121	0.92949
0.9169	0.78526	0.80113	0.81162	0.73786	0.85803	0.85699	0.92338	0.89897	0.90466	0.85436	0.73526	0.85947
0.95408	0.69182	0.7657	0.73156	0.76658	0.74018	0.76763	0.8685	0.86571	0.88075	0.81313	0.75043	0.93087
0.90787	0.77231	0.88625	0.85753	0.91034	0.80696	0.85074	0.95062	0.95562	0.96102	0.88622	0.81461	0.94288
0.93683	0.7698	0.73951	0.78666	0.87165	0.74189	0.83086	0.94503	0.86136	0.87589	0.89799	0.72946	0.94729
0.96868	0.69798	0.80921	0.81976	0.84377	0.78475	0.86502	0.97825	0.93262	0.94488	0.87948	0.76523	0.96617
0.91601	0.73935	0.78468	0.81321	0.8638	0.7533	0.86955	0.90383	0.85819	0.87024	0.87831	0.85184	0.93101
0.97861	0.81932	0.8754	0.83447	0.90984	0.73448	0.80303	0.98847	0.95496	0.96934	0.92031	0.83998	0.98854
0.9827	0.67334	0.77309	0.67046	0.9235	0.72918	0.69293	0.86431	0.77376	0.78185	0.74659	0.85536	0.99598
0.97693	0.88685	0.86191	0.8951	0.88339	0.86991	0.88479	0.97708	0.92084	0.93427	0.92488	0.79202	0.96435
0.95167	0.6222	0.75944	0.65633	0.87914	0.74854	0.67845	0.90574	0.80534	0.81785	0.71473	0.80918	0.98416
0.93788	0.7629	0.9018	0.82462	0.84756	0.70413	0.85334	0.96544	0.9276	0.93431	0.85196	0.73362	0.94194
0.93564	0.76262	0.80562	0.79394	0.89349	0.74489	0.74392	0.95197	0.87426	0.88098	0.84584	0.90035	0.93802
0.97219	0.7171	0.71936	0.80182	0.90558	0.67264	0.83536	0.90948	0.80506	0.81791	0.87399	0.91155	0.98927
0.94832	0.80004	0.86126	0.8553	0.8149	0.75143	0.82874	0.93664	0.89338	0.90367	0.86092	0.80861	0.94625
0.96839	0.82912	0.83245	0.81186	0.87235	0.68036	0.78639	0.97274	0.87897	0.89028	0.81978	0.76739	0.98387
0.90479	0.74257	0.86948	0.82143	0.85642	0.76421	0.83575	0.97248	0.90963	0.91729	0.88697	0.7232	0.94194
0.97679	0.7484	0.85328	0.83014	0.92361	0.75012	0.86218	0.9218	0.88152	0.89254	0.87824	0.79924	0.98598
0.95087	0.79745	0.81124	0.88301	0.93277	0.65199	0.89396	0.97927	0.87746	0.88888	0.9271	0.94109	0.98416
0.88996	0.72666	0.87194	0.82175	0.88	0.77206	0.84336	0.92001	0.9085	0.91123	0.88736	0.82258	0.91674
0.96408	0.69071	0.76256	0.74473	0.93744	0.75063	0.7625	0.94829	0.891	0.90227	0.8084	0.87857	0.98693
0.92522	0.81505	0.8328	0.83245	0.79401	0.74885	0.85746	0.99	0.92106	0.9269	0.89162	0.70778	0.937
0.94116	0.79415	0.92801	0.88962	0.90723	0.79213	0.84066	0.98226	0.9442	0.95099	0.91601	0.79983	0.94953
0.94729	0.86342	0.84993	0.85029	0.87069	0.70393	0.90517	0.93586	0.87206	0.88272	0.9196	0.78004	0.95277
0.93953	0.70477	0.8419	0.80121	0.8127	0.80637	0.81829	0.94621	0.90222	0.9096	0.83073	0.75646	0.94394
0.91646	0.72223	0.74038	0.78491	0.77929	0.69661	0.84918	0.94091	0.85648	0.86648	0.86969	0.74929	0.8927
0.93861	0.74778	0.77002	0.79883	0.74326	0.77185	0.79535	0.92872	0.84615	0.85629	0.84374	0.66416	0.91539
0.90254	0.82476	0.82468	0.78846	0.79976	0.74777	0.79252	0.91563	0.86575	0.87751	0.82959	0.76238	0.89542
0.95817	0.89415	0.8877	0.94814	0.85676	0.75352	0.94096	0.9596	0.95508	0.96099	0.95865	0.83855	0.9689
0.9534	0.753	0.73358	0.72739	0.86864	0.67619	0.78786	0.93643	0.83552	0.84778	0.78757	0.82731	0.96169
0.96532	0.88186	0.89878	0.89035	0.90612	0.84198	0.92021	0.97394	0.95121	0.95529	0.9344	0.87653	0.97153
0.93346	0.71361	0.83939	0.78157	0.88215	0.81178	0.84965	0.96197	0.89714	0.90214	0.84511	0.77164	0.94081
0.92598	0.68279	0.87946	0.79348	0.91198	0.71042	0.78948	0.93303	0.88545	0.89796	0.85034	0.79475	0.95759
0.90171	0.74419	0.76139	0.80167	0.73482	0.7684	0.8173	0.93996	0.85705	0.86997	0.85074	0.63566	0.8538
0.93266	0.71888	0.72556	0.70855	0.84706	0.70877	0.73552	0.92804	0.84385	0.85575	0.75913	0.79633	0.94642
0.97518	0.72329	0.80134	0.77154	0.91735	0.72077	0.77989	0.91385	0.89822	0.90998	0.83143	0.92039	0.98861
0.88082	0.71073	0.81984	0.76484	0.78072	0.72139	0.77401	0.89352	0.84492	0.85035	0.79627	0.73159	0.85953
0.9185	0.67965	0.82008	0.6948	0.7743	0.71758	0.73418	0.90009	0.86572	0.8724	0.76443	0.76306	0.9304
0.95773	0.81988	0.81496	0.84261	0.90843	0.79818	0.92893	0.97452	0.91135	0.92471	0.94126	0.91158	0.98102
0.94547	0.79907	0.889	0.84181	0.86253	0.8122	0.81151	0.94378	0.92139	0.93037	0.8459	0.72183	0.95007
0.92766	0.80817	0.83233	0.87037	0.78807	0.67318	0.8373	0.96179	0.90509	0.91604	0.90514	0.69125	0.93178
0.96036	0.66176	0.70771	0.79205	0.90062	0.70219	0.81477	0.92977	0.81175	0.82343	0.8678	0.84579	0.97518
0.96094	0.8037	0.86986	0.91386	0.93408	0.72184	0.95027	0.97102	0.92211	0.93722	0.95481	0.84171	0.97343
0.92894	0.7683	0.78696	0.78264	0.82074	0.77465	0.79008	0.89022	0.8638	0.87453	0.80716	0.7477	0.94897
0.92409	0.76859	0.93358	0.78205	0.82406	0.78281	0.71664	0.97357	0.95289	0.95836	0.81798	0.79177	0.91871
0.95496	0.74392	0.86099	0.83541	0.86416	0.6556	0.8164	0.92989	0.87521	0.88813	0.84639	0.87194	0.9434
0.91587	0.73646	0.79502	0.73466	0.80934	0.72714	0.73711	0.93529	0.81893	0.82553	0.76587	0.79937	0.90338
0.89583	0.64332	0.76276	0.71908	0.81919	0.72375	0.73432	0.92811	0.81556	0.82622	0.75106	0.76205	0.91955
0.96503	0.78827	0.86051	0.76939	0.8711	0.76015	0.85254	0.97664	0.95153	0.95635	0.85914	0.80261	0.93028
0.88637	0.75584	0.78864	0.76019	0.81051	0.74018	0.79213	0.94106	0.82061	0.83842	0.81322	0.71711	0.89689
0.98263	0.67419	0.80049	0.77744	0.91942	0.70346	0.81021	0.94789	0.88294	0.89338	0.84536	0.82251	0.98511
0.98379	0.82972	0.87095	0.84812	0.91171	0.87619	0.87034	0.95213	0.93471	0.94415	0.91177	0.90761	0.99124
0.89859	0.7298	0.87218	0.79118	0.76335	0.79991	0.78141	0.96259	0.93172	0.93919	0.82432	0.74249	0.87562
0.93718	0.71441	0.83619	0.78534	0.8493	0.76907	0.86378	0.93556	0.91186	0.92634	0.85651	0.85416	0.93513
0.95781	0.67284	0.75952	0.65617	0.8587	0.72572	0.73064	0.86612	0.8315	0.84209	0.72553	0.68947	0.9597
0.88193	0.72437	0.76608	0.72006	0.81638	0.74919	0.74897	0.84629	0.83178	0.8402	0.75247	0.70023	0.87016
0.93372	0.71476	0.77754	0.77093	0.80724	0.68317	0.76767	0.95537	0.82915	0.84127	0.8372	0.75221	0.93519
0.97657	0.68514	0.84296	0.76837	0.84106	0.80827	0.74457	0.97518	0.93116	0.94218	0.78805	0.78364	0.97832
0.88133	0.73508	0.77701	0.79309	0.7671	0.68385	0.80172	0.92548	0.84447	0.85359	0.8412	0.69994	0.86829
0.94561	0.66912	0.82727	0.78767	0.89711	0.76386	0.79304	0.89084	0.85089	0.85899	0.83311	0.78604	0.95278
0.95164	0.71711	0.88504	0.87663	0.86158	0.66119	0.856	0.95525	0.91176	0.92913	0.90488	0.7869	0.95376
0.84542	0.73304	0.76874	0.80404	0.79674	0.68337	0.81019	0.97175	0.86072	0.86969	0.87422	0.79321	0.87183
0.9635	0.73521	0.87647	0.80376	0.92843	0.77074	0.78747	0.95927	0.9149	0.9215	0.85783	0.74101	0.97861
0.9589	0.73555	0.82562	0.7792	0.87914	0.81293	0.81673	0.95956	0.90044	0.91322	0.82016	0.76993	0.97317
0.92777	0.80805	0.83299	0.85289	0.79207	0.73235	0.9344	0.93624	0.88107	0.89224	0.93243	0.73832	0.93131
0.9543	0.83644	0.8752	0.89681	0.83847	0.82168	0.93396	0.98898	0.96715	0.97343	0.91948	0.79414	0.96299
0.94751	0.73339	0.80807	0.7397	0.80268	0.7198	0.73812	0.87254	0.82303	0.82946	0.75948	0.76887	0.96413
0.84168	0.75695	0.83686	0.84542	0.72314	0.73167	0.86879	0.92706	0.89941	0.90681	0.90119	0.67515	0.81037
0.98204	0.80797	0.90047	0.80097	0.94121	0.79215	0.78253	0.98715	0.94544	0.95267	0.87342	0.91082	0.99708
0.9268	0.74609	0.76793	0.74076	0.82928	0.76577	0.76373	0.93414	0.86531	0.87546	0.81173	0.74256	0.93595
0.96489	0.70108	0.80832	0.78634	0.86769	0.76424	0.82568	0.90449	0.85394	0.86533	0.83068	0.78577	0.97182
0.9298	0.7267	0.77877	0.77885	0.95518	0.77774	0.76875	0.97912	0.8745	0.8899	0.81389	0.8635	0.95673
0.95058	0.75726	0.73041	0.82032	0.82627	0.67738	0.83641	0.92976	0.82763	0.83774	0.86664	0.78055	0.94956
0.9105	0.71164	0.7338	0.75419	0.894	0.67778	0.74197	0.93036	0.81873	0.82792	0.84141	0.82108	0.93386
0.81557	0.78804	0.75381	0.78129	0.75894	0.77544	0.84423	0.92342	0.90357	0.90941	0.86714	0.6974	0.83908
0.96394	0.81029	0.86593	0.79332	0.8878	0.78685	0.82892	0.94269	0.90843	0.91777	0.86418	0.80468	0.97058
0.91037	0.71561	0.79417	0.80541	0.78614	0.68341	0.79452	0.90595	0.83997	0.85238	0.85428	0.78001	0.94288
0.9076	0.70374	0.84438	0.77675	0.8088	0.7665	0.75596	0.98416	0.94999	0.95635	0.8376	0.70869	0.89995
0.96598	0.78316	0.84036	0.80781	0.91157	0.77306	0.79341	0.9457	0.87299	0.88	0.83914	0.7533	0.98102
0.97095	0.72018	0.87372	0.85345	0.78888	0.73391	0.85023	0.94096	0.88708	0.90008	0.8764	0.8061	0.95291
0.94178	0.82976	0.85169	0.80357	0.8944	0.74088	0.77716	0.9455	0.90098	0.91295	0.83073	0.8634	0.95821
0.93094	0.63185	0.72333	0.73187	0.78519	0.72586	0.7353	0.84959	0.80268	0.81202	0.77729	0.77846	0.91236
0.90276	0.80858	0.88351	0.86859	0.86529	0.84271	0.83102	0.95544	0.9515	0.958	0.89289	0.74819	0.92681
0.94963	0.75638	0.78058	0.78329	0.80128	0.7698	0.79329	0.89796	0.83524	0.8459	0.80103	0.78382	0.93459
0.94766	0.70578	0.80137	0.68826	0.9177	0.79099	0.7457	0.94716	0.86829	0.87521	0.79788	0.85949	0.98204
0.93097	0.7438	0.84911	0.78002	0.80068	0.76625	0.87069	0.97613	0.93109	0.94138	0.89408	0.73787	0.93588
0.97529	0.75631	0.8602	0.7645	0.88092	0.83321	0.77225	0.96292	0.9343	0.94686	0.82797	0.71184	0.98511
0.91836	0.79158	0.8216	0.80007	0.83701	0.71531	0.75872	0.89374	0.82671	0.83679	0.80455	0.75259	0.9198
0.98533	0.68886	0.80115	0.83349	0.89965	0.7271	0.86275	0.95109	0.87196	0.8851	0.90741	0.86676	0.99255
0.82657	0.68941	0.77434	0.78526	0.77877	0.67773	0.81227	0.95883	0.85365	0.86752	0.82892	0.73174	0.80719
0.94642	0.7307	0.83728	0.73403	0.88117	0.78642	0.71958	0.95011	0.88832	0.90361	0.76987	0.86136	0.97671
0.95547	0.73043	0.78043	0.75676	0.89976	0.70892	0.77633	0.92281	0.82905	0.84696	0.79887	0.87841	0.98087
0.92101	0.66559	0.70695	0.69328	0.83534	0.754	0.72076	0.91901	0.77328	0.7863	0.75779	0.78869	0.92742
0.8851	0.74465	0.8399	0.80264	0.78278	0.8028	0.85374	0.91748	0.87088	0.88022	0.85034	0.71921	0.88073
0.95583	0.777	0.79988	0.72645	0.86543	0.72729	0.73933	0.90374	0.83864	0.85381	0.76311	0.811	0.9523
0.96007	0.81181	0.79091	0.86228	0.83417	0.73619	0.87556	0.93614	0.85956	0.86971	0.89038	0.83467	0.95255
0.97153	0.80316	0.9049	0.78243	0.86635	0.81827	0.79645	0.98044	0.92008	0.9268	0.76903	0.86823	0.93518
0.94529	0.79705	0.88062	0.88853	0.84952	0.80769	0.88253	0.953	0.91612	0.92357	0.92538	0.83506	0.94034
0.95715	0.84429	0.85137	0.89736	0.83463	0.73943	0.89405	0.97752	0.8726	0.88749	0.92148	0.78304	0.95493
0.96383	0.81889	0.88108	0.84216	0.87552	0.74311	0.83709	0.98328	0.92894	0.93668	0.87986	0.85673	0.9476
0.93612	0.71644	0.80632	0.73996	0.79782	0.79652	0.74158	0.89091	0.86245	0.868	0.78182	0.74012	0.95992
0.9746	0.78493	0.89424	0.84944	0.93456	0.85831	0.83673	0.97062	0.90326	0.911	0.88634	0.90165	0.98613
0.91481	0.65032	0.76764	0.71708	0.8489	0.72507	0.69076	0.92293	0.82343	0.83419	0.7162	0.85158	0.9125
0.93798	0.76612	0.82953	0.80753	0.89354	0.7214	0.79138	0.96654	0.87689	0.88448	0.86713	0.80383	0.94433
0.91996	0.73114	0.8273	0.7838	0.80795	0.7798	0.781	0.95661	0.87158	0.87913	0.88002	0.77507	0.92306
0.90726	0.76504	0.83009	0.78037	0.81658	0.81162	0.77282	0.95946	0.91719	0.92682	0.83432	0.75776	0.91755
0.93101	0.64211	0.76601	0.70271	0.85328	0.78783	0.74837	0.91495	0.87083	0.88149	0.78372	0.79413	0.92967
0.95518	0.76585	0.84285	0.83246	0.92456	0.74777	0.80832	0.93455	0.89181	0.90006	0.84933	0.8519	0.98452
0.95299	0.58276	0.74595	0.66645	0.80454	0.75961	0.72275	0.89691	0.80583	0.81459	0.73913	0.74387	0.91256
0.96292	0.69769	0.83883	0.73771	0.92716	0.74872	0.73841	0.9391	0.86556	0.87578	0.74224	0.86702	0.98211
0.93792	0.72042	0.78243	0.73114	0.8664	0.79602	0.75427	0.91434	0.85545	0.8608	0.82842	0.78792	0.95299
0.92598	0.79706	0.88154	0.79122	0.78826	0.83971	0.76736	0.98109	0.94424	0.95293	0.83565	0.74056	0.9396
0.90506	0.8084	0.83857	0.76474	0.78995	0.78036	0.6988	0.90963	0.89235	0.90491	0.7908	0.70768	0.90528
0.90217	0.66909	0.87791	0.75955	0.82994	0.79318	0.78443	0.97438	0.91957	0.92665	0.80861	0.71088	0.92711
0.87345	0.72959	0.72799	0.7386	0.84518	0.7354	0.75767	0.86732	0.81392	0.82297	0.79291	0.75903	0.87577
0.91523	0.65867	0.79999	0.72568	0.83749	0.68876	0.7619	0.92418	0.87667	0.89072	0.81468	0.77538	0.92699
0.95751	0.70959	0.7397	0.78275	0.8831	0.65449	0.7384	0.85565	0.80548	0.82118	0.82131	0.76695	0.9808
0.95919	0.7911	0.84406	0.80141	0.90549	0.7291	0.80297	0.96259	0.87587	0.88938	0.85079	0.89933	0.95873
0.98555	0.62849	0.81646	0.76611	0.84127	0.7649	0.75996	0.91604	0.83633	0.84937	0.80753	0.77976	0.97752
0.90561	0.85425	0.84791	0.86308	0.78199	0.74768	0.87885	0.95211	0.91323	0.92075	0.88965	0.70255	0.90871
0.94912	0.72888	0.78756	0.79877	0.90379	0.7352	0.75878	0.93028	0.85896	0.86936	0.82873	0.86994	0.97766
0.9643	0.65058	0.81667	0.75103	0.92928	0.72346	0.76573	0.92539	0.85139	0.86409	0.7558	0.88121	0.9746
0.9315	0.89887	0.86416	0.87987	0.83943	0.73289	0.84711	0.95093	0.88111	0.89301	0.8866	0.82283	0.95328
0.90704	0.76517	0.91598	0.7988	0.77916	0.84901	0.7808	0.97569	0.92408	0.93576	0.81842	0.74441	0.89013
0.93045	0.69829	0.68248	0.69241	0.76015	0.66306	0.73024	0.89618	0.74726	0.75649	0.76739	0.77853	0.90735
0.96992	0.84473	0.82718	0.87926	0.90444	0.75041	0.90907	0.94817	0.85439	0.86607	0.8906	0.75836	0.97562
0.92558	0.79202	0.87413	0.88124	0.77087	0.7359	0.87638	0.97387	0.92824	0.93824	0.96146	0.75901	0.90393
0.94127	0.69718	0.82833	0.79213	0.826	0.7367	0.79842	0.93532	0.8342	0.84523	0.80947	0.76466	0.95778
0.92291	0.82127	0.83175	0.85123	0.93858	0.76348	0.88326	0.95654	0.89019	0.90107	0.90783	0.87629	0.95621
0.98372	0.81487	0.85876	0.8429	0.88567	0.79496	0.82692	0.94632	0.9122	0.92139	0.87167	0.82873	0.97781
0.90846	0.6841	0.79542	0.82914	0.87889	0.65861	0.90259	0.96865	0.86972	0.87958	0.92182	0.84633	0.933
0.90218	0.87133	0.85769	0.86315	0.81099	0.73775	0.88425	0.96087	0.90608	0.91552	0.8864	0.73688	0.91669

## Sheet: Figure 2g
ROC curve pAUC values in the CPTAC full datasets
BaselineROTS	Lme	Pme_H	Pme_L	LMMS	MaSigPro_H	MaSigPro_L	Timecourse	Limma	LimmaSplines_H	LimmaSplines_L	OmicsLonDA	RolDE
0.56346	0.58647	0.55824	0.65174	0.57708	0.56231	0.69515	0.58732	0.62592	0.59358	0.68316	0.50455	0.56733
0.62288	0.83359	0.6855	0.74022	0.65536	0.66013	0.73736	0.66081	0.7119	0.70317	0.77536	0.51809	0.61836
0.63865	0.51684	0.5433	0.59056	0.67954	0.59041	0.71889	0.62984	0.65381	0.63748	0.67656	0.49912	0.6385
0.63886	0.53944	0.56576	0.58536	0.67501	0.54666	0.57489	0.56197	0.57885	0.57683	0.58098	0.51792	0.63503
0.66482	0.80649	0.68257	0.79699	0.67799	0.72519	0.8226	0.66017	0.70215	0.69332	0.83629	0.48729	0.68793
0.71195	0.83625	0.73962	0.7674	0.70266	0.72361	0.82901	0.71088	0.76012	0.74877	0.81128	0.4941	0.70241
0.70891	0.74626	0.66462	0.71976	0.69425	0.68057	0.76404	0.61063	0.67984	0.67037	0.75412	0.50457	0.70716
0.86621	0.82869	0.68267	0.80408	0.79003	0.73875	0.83061	0.61244	0.70403	0.69274	0.83874	0.48967	0.85892
0.75937	0.5206	0.53125	0.58077	0.70098	0.61857	0.67467	0.63201	0.64557	0.64919	0.79957	0.52484	0.75765
0.8594	0.85394	0.68555	0.78188	0.81328	0.73815	0.84557	0.65751	0.7019	0.69328	0.82699	0.54377	0.88004
0.63109	0.57121	0.6088	0.68027	0.67597	0.66068	0.76676	0.6247	0.6504	0.64274	0.69589	0.61038	0.63482
0.69896	0.52054	0.57114	0.55381	0.73074	0.57827	0.6032	0.60118	0.5803	0.57636	0.56725	0.64318	0.71163
0.85675	0.76159	0.68135	0.72465	0.83512	0.6381	0.73264	0.63397	0.70275	0.69168	0.74769	0.67435	0.81285
0.88798	0.77183	0.65892	0.70313	0.85879	0.75608	0.77905	0.66017	0.70364	0.69193	0.74047	0.7046	0.86697
0.63391	0.73492	0.62207	0.80355	0.665	0.72312	0.81464	0.59275	0.64331	0.64122	0.78215	0.60527	0.63737
0.70274	0.58313	0.59735	0.67209	0.69255	0.65361	0.7149	0.60784	0.61466	0.61902	0.64231	0.68123	0.71386
0.83832	0.81217	0.69785	0.80664	0.81703	0.73213	0.80653	0.63279	0.70445	0.69328	0.83821	0.71309	0.8774
0.8853	0.80127	0.6653	0.73206	0.83714	0.7955	0.81266	0.659	0.70317	0.6838	0.76119	0.76055	0.91165
0.62609	0.71691	0.6627	0.7657	0.63697	0.73202	0.78688	0.63173	0.66862	0.66973	0.82912	0.58939	0.61021
0.68257	0.7624	0.66541	0.73562	0.67358	0.70537	0.76998	0.66166	0.69609	0.68321	0.7475	0.60265	0.65343
0.76143	0.52465	0.58275	0.70492	0.75075	0.67795	0.75099	0.57881	0.63288	0.63373	0.77596	0.61832	0.7198
0.90129	0.54562	0.62232	0.70628	0.80693	0.75095	0.81172	0.62813	0.61006	0.59709	0.69936	0.64378	0.73432
0.62987	0.79214	0.68065	0.81038	0.64838	0.76495	0.78633	0.68868	0.68827	0.68806	0.85185	0.59088	0.63386
0.69284	0.79999	0.72853	0.7343	0.67997	0.6726	0.67952	0.69453	0.75678	0.74398	0.74558	0.6382	0.70822
0.78455	0.56376	0.59878	0.62583	0.76955	0.6914	0.70507	0.59975	0.61389	0.62649	0.72721	0.65455	0.79714
0.89652	0.55007	0.66784	0.68616	0.85658	0.61206	0.75818	0.69417	0.70475	0.7049	0.7244	0.70654	0.85339
0.63524	0.66322	0.62479	0.71663	0.67007	0.62098	0.72847	0.60552	0.68821	0.65472	0.75593	0.59803	0.63524
0.7029	0.73225	0.64601	0.69887	0.68834	0.71948	0.7677	0.62588	0.67658	0.66551	0.72874	0.62726	0.70066
0.7714	0.66517	0.66824	0.7066	0.74671	0.61708	0.76434	0.70492	0.71063	0.7085	0.73121	0.65093	0.80739
0.90534	0.72591	0.63801	0.72248	0.85807	0.75712	0.77015	0.71184	0.70764	0.69796	0.75661	0.68399	0.89911
0.63184	0.7261	0.68587	0.75188	0.63778	0.59741	0.68325	0.61063	0.70839	0.67963	0.76742	0.61721	0.59829
0.70481	0.78209	0.6798	0.79742	0.68949	0.74179	0.77353	0.63279	0.69508	0.68091	0.80153	0.65909	0.67703
0.80765	0.75454	0.68938	0.81292	0.79024	0.72357	0.85905	0.70833	0.69934	0.69583	0.79965	0.71011	0.71333
0.86074	0.80304	0.70552	0.79831	0.78407	0.75263	0.8668	0.71365	0.71222	0.71137	0.80736	0.73888	0.70939
0.6353	0.6002	0.64895	0.69657	0.66547	0.67013	0.68201	0.60531	0.65821	0.64814	0.71401	0.58619	0.63673
0.69098	0.63518	0.64176	0.73247	0.70234	0.73023	0.75918	0.61055	0.66456	0.65076	0.74875	0.62441	0.70492
0.76452	0.6381	0.68502	0.83501	0.75991	0.79114	0.86586	0.71173	0.70573	0.7069	0.85754	0.65208	0.81347
0.89327	0.67839	0.69019	0.7944	0.86088	0.67739	0.85922	0.71226	0.71659	0.71946	0.87084	0.71165	0.89306
0.63093	0.58502	0.64448	0.67993	0.65583	0.74105	0.66664	0.65506	0.69689	0.67686	0.73621	0.62492	0.5985
0.68991	0.61423	0.6521	0.70405	0.70896	0.66975	0.74437	0.6791	0.69306	0.68384	0.72676	0.66243	0.67065
0.81398	0.66833	0.72195	0.78741	0.8087	0.77025	0.83344	0.78147	0.72551	0.73168	0.78805	0.68746	0.70924
0.86622	0.74939	0.71603	0.80114	0.79046	0.6943	0.87208	0.77754	0.74731	0.7588	0.88025	0.70526	0.70492
0.59855	0.53278	0.58866	0.52576	0.60271	0.67514	0.59765	0.59973	0.61048	0.59861	0.52116	0.56861	0.59499
0.61552	0.52991	0.64263	0.4835	0.58858	0.74237	0.55688	0.62939	0.70009	0.68763	0.52195	0.55716	0.61636
0.71936	0.62679	0.64753	0.60801	0.69178	0.74605	0.70341	0.66124	0.69902	0.68008	0.68776	0.57974	0.69821
0.87063	0.69234	0.67697	0.65802	0.80272	0.7578	0.73379	0.61351	0.71648	0.70679	0.68614	0.57566	0.73645
0.63695	0.56742	0.64112	0.57295	0.7225	0.71671	0.55633	0.57853	0.65427	0.65002	0.5642	0.64895	0.63721
0.70221	0.68231	0.69193	0.53267	0.74356	0.80732	0.60691	0.61917	0.70407	0.70626	0.58596	0.70394	0.7145
0.81788	0.71788	0.67037	0.73236	0.79348	0.75018	0.77008	0.66007	0.69328	0.67448	0.78635	0.77345	0.84291
0.84725	0.72678	0.69998	0.72795	0.80964	0.78439	0.78622	0.61212	0.71744	0.70615	0.77656	0.8384	0.90165
0.61651	0.7826	0.66977	0.73807	0.64223	0.71846	0.79242	0.6378	0.69215	0.68863	0.81283	0.57293	0.61485
0.65188	0.59818	0.67635	0.56791	0.66121	0.78848	0.623	0.63535	0.70828	0.70945	0.71337	0.58006	0.68651
0.61272	0.5685	0.64348	0.60131	0.64627	0.77247	0.6305	0.65581	0.67207	0.66835	0.6203	0.58892	0.64674
0.88171	0.50726	0.62841	0.53723	0.82337	0.8179	0.60552	0.58162	0.66132	0.65557	0.54807	0.59573	0.87474
0.63625	0.79748	0.6781	0.73351	0.71505	0.76578	0.79363	0.69591	0.70754	0.70062	0.79718	0.65387	0.63375
0.7029	0.62688	0.67688	0.61029	0.7353	0.86128	0.65125	0.69485	0.71063	0.71105	0.68065	0.69657	0.71407
0.83008	0.58547	0.69183	0.55822	0.75765	0.77781	0.62424	0.69049	0.72593	0.72583	0.56073	0.76067	0.82888
0.83721	0.52075	0.60263	0.54283	0.76182	0.79991	0.59754	0.61121	0.60606	0.61393	0.5553	0.76881	0.86786
0.62965	0.53091	0.56218	0.50956	0.62398	0.59677	0.54104	0.51081	0.57661	0.57008	0.51513	0.59013	0.61778
0.69534	0.63456	0.58366	0.5424	0.65142	0.60631	0.57925	0.59333	0.61862	0.58532	0.54091	0.57676	0.65508
0.788	0.79855	0.66379	0.71818	0.73419	0.59345	0.74156	0.69283	0.69157	0.6805	0.74869	0.61923	0.71874
0.87498	0.79386	0.67143	0.72536	0.81866	0.65798	0.76825	0.66241	0.70977	0.69381	0.76557	0.61602	0.73198
0.63434	0.59537	0.56671	0.50873	0.64806	0.68065	0.57619	0.56516	0.61078	0.59124	0.51845	0.60746	0.63684
0.70561	0.72917	0.64278	0.65915	0.69244	0.6566	0.70711	0.62732	0.6609	0.6475	0.66034	0.66952	0.71184
0.82402	0.8443	0.68859	0.78405	0.79039	0.68555	0.82507	0.70077	0.68912	0.68054	0.81015	0.71661	0.87527
0.85382	0.82933	0.68203	0.76061	0.80474	0.68861	0.82465	0.66166	0.70594	0.69328	0.8037	0.75086	0.84528
0.61421	0.70424	0.64934	0.67884	0.59737	0.5956	0.73475	0.61074	0.66622	0.65913	0.72798	0.56005	0.59035
0.64525	0.73115	0.66988	0.72508	0.61772	0.65242	0.74196	0.64527	0.66898	0.66126	0.72044	0.60512	0.64695
0.67228	0.6877	0.62739	0.70096	0.6494	0.60908	0.72248	0.68484	0.64395	0.64885	0.7911	0.61429	0.69347
0.87437	0.50564	0.56384	0.53003	0.78275	0.69193	0.61517	0.622	0.63965	0.64044	0.70896	0.6305	0.70641
0.63514	0.76029	0.65913	0.72446	0.68657	0.6467	0.75535	0.65559	0.67661	0.66743	0.75482	0.57744	0.63514
0.69156	0.73685	0.72597	0.72768	0.67105	0.64372	0.72253	0.69421	0.75005	0.73721	0.72583	0.59326	0.70992
0.74216	0.73145	0.70558	0.73038	0.66383	0.75629	0.70673	0.69572	0.68582	0.6927	0.75361	0.6652	0.78349
0.88128	0.51164	0.63207	0.53001	0.82871	0.61185	0.50172	0.57406	0.63147	0.63139	0.57928	0.71369	0.91838
0.63397	0.57434	0.67452	0.76155	0.6316	0.765	0.79237	0.66845	0.6693	0.66509	0.73977	0.57146	0.63035
0.70508	0.77168	0.6987	0.76406	0.6976	0.65879	0.81522	0.69166	0.71414	0.70211	0.76832	0.57917	0.7046
0.8403	0.7673	0.6838	0.71173	0.79263	0.75163	0.79429	0.71003	0.75465	0.72167	0.74611	0.57844	0.78648
0.88803	0.52495	0.57176	0.64806	0.84783	0.66583	0.6904	0.61602	0.64599	0.63969	0.70413	0.57589	0.88144
0.6345	0.54044	0.71661	0.71791	0.64508	0.68365	0.77975	0.70598	0.75399	0.74413	0.73894	0.59392	0.63641
0.69885	0.74884	0.70754	0.85792	0.69351	0.76753	0.84815	0.69272	0.71542	0.71542	0.87793	0.63335	0.71248
0.85765	0.73632	0.72223	0.74139	0.7855	0.79446	0.81879	0.71173	0.76842	0.75767	0.76204	0.66168	0.81988
0.85781	0.63682	0.68625	0.78865	0.77532	0.68008	0.79574	0.62556	0.69004	0.69445	0.8281	0.68757	0.87836
0.6346	0.55533	0.67143	0.75938	0.68082	0.75437	0.79565	0.68516	0.66319	0.65302	0.7505	0.53651	0.63695
0.69928	0.74226	0.66881	0.74667	0.66975	0.78741	0.809	0.69581	0.6864	0.6808	0.7554	0.59531	0.7112
0.84318	0.55049	0.62473	0.71918	0.76195	0.65768	0.67622	0.6329	0.66937	0.64812	0.73083	0.67284	0.85483
0.89624	0.52895	0.66969	0.72399	0.80864	0.63245	0.62905	0.62694	0.68167	0.67897	0.73353	0.65755	0.91125
0.63013	0.57163	0.70537	0.82933	0.64823	0.81434	0.84091	0.74854	0.70841	0.70948	0.81394	0.56484	0.63727
0.70056	0.60265	0.68842	0.84242	0.65734	0.77641	0.89096	0.74769	0.70696	0.70458	0.84349	0.61093	0.71269
0.81757	0.60467	0.63699	0.72951	0.76125	0.63092	0.76847	0.64921	0.70754	0.6815	0.7614	0.62023	0.80185
0.89176	0.68282	0.67814	0.73775	0.78709	0.75214	0.79665	0.69496	0.69919	0.69123	0.74413	0.64282	0.85104
0.83954	0.65102	0.71614	0.73998	0.83263	0.70984	0.71018	0.77732	0.74718	0.74441	0.75399	0.65144	0.86292
0.79146	0.72444	0.70909	0.75186	0.64259	0.74875	0.77345	0.79148	0.75571	0.74026	0.76357	0.52948	0.7032
0.71968	0.52495	0.62675	0.6999	0.76402	0.71084	0.69434	0.63098	0.67516	0.65945	0.72732	0.62162	0.77285
0.57849	0.51641	0.6636	0.69964	0.58871	0.67001	0.70386	0.61985	0.68476	0.66898	0.71246	0.57289	0.58025
0.74141	0.56786	0.7132	0.8388	0.76397	0.73319	0.83774	0.74386	0.70777	0.71054	0.82624	0.65538	0.73416
0.86433	0.59765	0.70228	0.86079	0.61008	0.66818	0.89688	0.7446	0.71554	0.72555	0.91753	0.49008	0.78899
0.83037	0.55296	0.6415	0.70271	0.81517	0.71045	0.77558	0.65229	0.69247	0.67597	0.74924	0.70205	0.86073
0.70956	0.60819	0.65836	0.71422	0.7423	0.75393	0.77626	0.67314	0.68927	0.67682	0.71603	0.60127	0.72527
0.83484	0.61491	0.70441	0.7125	0.57721	0.64391	0.71854	0.79329	0.75105	0.75041	0.75122	0.49836	0.70841
0.72842	0.70879	0.69304	0.75026	0.77253	0.61998	0.83576	0.79414	0.74633	0.74654	0.77013	0.66449	0.76401
0.79523	0.62185	0.696	0.66884	0.76287	0.76102	0.60993	0.63844	0.70792	0.70249	0.687	0.54044	0.779
0.84839	0.48013	0.70041	0.56246	0.81592	0.8278	0.57747	0.63503	0.71984	0.71729	0.56431	0.66226	0.85824
0.76893	0.54396	0.64727	0.65557	0.6749	0.76757	0.64763	0.6924	0.6748	0.66564	0.64831	0.54813	0.71661
0.82623	0.65902	0.69747	0.72057	0.73068	0.83418	0.75214	0.63684	0.71031	0.7053	0.72989	0.60836	0.82757
0.72548	0.55626	0.63456	0.53453	0.73541	0.74679	0.58594	0.65249	0.63744	0.63541	0.53314	0.65832	0.71067
0.79812	0.54187	0.68016	0.51888	0.70083	0.78305	0.55411	0.68165	0.69583	0.68959	0.55969	0.64252	0.70444
0.70973	0.6488	0.69647	0.63486	0.73228	0.77185	0.72629	0.70854	0.74484	0.72114	0.71301	0.66151	0.66551
0.84875	0.68476	0.67437	0.66626	0.74601	0.7535	0.73932	0.66283	0.70945	0.68891	0.69713	0.62307	0.69498
0.82676	0.72655	0.69385	0.74682	0.81089	0.739	0.77366	0.63833	0.71931	0.71473	0.80921	0.62992	0.84536
0.79395	0.49934	0.696	0.58981	0.68006	0.86982	0.58802	0.63663	0.73002	0.73183	0.76234	0.54547	0.7574
0.71356	0.52831	0.6471	0.547	0.73879	0.78731	0.59015	0.6808	0.65791	0.65566	0.55275	0.62141	0.73294
0.76404	0.50538	0.64544	0.53702	0.71229	0.84532	0.59062	0.58494	0.63812	0.6345	0.54017	0.57427	0.73289
0.73594	0.75574	0.66345	0.67305	0.69234	0.73983	0.72693	0.69496	0.69711	0.6855	0.68727	0.60629	0.68025
0.71611	0.62032	0.66036	0.59296	0.74926	0.82599	0.56887	0.67765	0.69519	0.68497	0.58564	0.6858	0.71056
0.71614	0.54351	0.67761	0.58279	0.61817	0.76685	0.65132	0.70077	0.73764	0.72157	0.67733	0.54917	0.57263
0.7299	0.51901	0.64576	0.60082	0.74181	0.70375	0.55667	0.63999	0.66647	0.66317	0.62347	0.6557	0.71258
0.71878	0.5466	0.60476	0.61423	0.73155	0.6299	0.59743	0.61693	0.64895	0.64044	0.61879	0.59775	0.73506
0.80168	0.49293	0.59422	0.61166	0.71105	0.6508	0.60987	0.66526	0.65413	0.64012	0.63305	0.61806	0.7307
0.68619	0.69383	0.6874	0.77238	0.69581	0.73332	0.70641	0.71793	0.68559	0.68963	0.79586	0.57502	0.69125
0.71233	0.7159	0.67618	0.73926	0.69574	0.67554	0.74871	0.69751	0.69342	0.68831	0.83642	0.59733	0.71717
0.70435	0.54587	0.59986	0.58713	0.76359	0.67082	0.60857	0.6204	0.6044	0.59895	0.55245	0.733	0.82905
0.79435	0.61051	0.65344	0.63807	0.79872	0.66134	0.64122	0.64927	0.72776	0.68018	0.6676	0.73042	0.86905
0.82999	0.78507	0.71788	0.73445	0.75725	0.61481	0.72544	0.77023	0.75278	0.73423	0.74803	0.68846	0.73059
0.83789	0.77587	0.7125	0.72455	0.80308	0.69215	0.78326	0.71248	0.76864	0.74169	0.75278	0.67075	0.84402
0.79465	0.67137	0.65508	0.68029	0.78922	0.60535	0.71126	0.63439	0.66675	0.66222	0.71348	0.57402	0.80187
0.78246	0.69798	0.67414	0.72763	0.75095	0.57078	0.70858	0.67101	0.6792	0.67094	0.73008	0.62575	0.85867
0.69167	0.56103	0.64827	0.70294	0.69298	0.57427	0.63701	0.63841	0.6514	0.66735	0.74179	0.54951	0.7158
0.80532	0.5546	0.60706	0.63648	0.73924	0.67863	0.57693	0.60212	0.64472	0.64712	0.67671	0.59616	0.78701
0.79836	0.72715	0.64991	0.68812	0.77217	0.70002	0.69428	0.65613	0.67309	0.65917	0.73036	0.73098	0.78784
0.81036	0.7135	0.69083	0.69723	0.78071	0.68406	0.74754	0.70183	0.73796	0.71527	0.72263	0.67365	0.86346
0.8082	0.6369	0.6993	0.70977	0.76084	0.75369	0.72763	0.77754	0.72683	0.72236	0.73779	0.68353	0.73609
0.87759	0.57687	0.67207	0.64765	0.80602	0.71035	0.66234	0.68842	0.70079	0.69547	0.70309	0.67922	0.7875
0.77017	0.48265	0.583	0.56267	0.66085	0.60555	0.57338	0.57721	0.64203	0.60687	0.5837	0.4746	0.6454
0.80763	0.49242	0.71403	0.7409	0.75439	0.76766	0.83199	0.75088	0.72304	0.72091	0.76108	0.63456	0.73183
0.68785	0.48512	0.66307	0.70767	0.61174	0.71906	0.68708	0.65857	0.69566	0.68421	0.73421	0.4908	0.58709
0.72389	0.50726	0.67648	0.7161	0.69892	0.75386	0.68152	0.69496	0.69768	0.6891	0.75816	0.59786	0.72059
0.81125	0.50981	0.66153	0.59871	0.77323	0.72913	0.60759	0.6946	0.67895	0.68831	0.5849	0.66683	0.83508
0.61472	0.51916	0.64572	0.61864	0.63978	0.64069	0.73943	0.7555	0.69766	0.72006	0.77926	0.55301	0.64684
0.73219	0.51192	0.68934	0.74926	0.75031	0.75367	0.73753	0.70705	0.71925	0.71499	0.76527	0.66737	0.73368
0.84868	0.47368	0.71527	0.72129	0.61653	0.67167	0.70984	0.7445	0.72357	0.72591	0.73851	0.48392	0.74818
0.79746	0.4763	0.68774	0.58622	0.72097	0.68167	0.60567	0.778	0.71363	0.72248	0.66656	0.61146	0.70343
0.70898	0.55215	0.68693	0.7558	0.79593	0.70833	0.71348	0.70684	0.71499	0.70513	0.77321	0.68602	0.7128
0.69828	0.56282	0.62547	0.60831	0.61112	0.70115	0.61059	0.63705	0.69119	0.67094	0.6748	0.55062	0.58986
0.71648	0.47368	0.65508	0.50907	0.74477	0.77739	0.51428	0.63844	0.71435	0.69743	0.62228	0.63531	0.7096
0.85856	0.4792	0.59511	0.51601	0.81251	0.66724	0.60687	0.66038	0.68395	0.6617	0.61666	0.69672	0.84232
0.80983	0.62475	0.64695	0.62892	0.73747	0.70703	0.71165	0.61191	0.70488	0.69072	0.66703	0.69768	0.81775
0.82091	0.63912	0.68065	0.65051	0.72895	0.68738	0.60433	0.63865	0.71165	0.70403	0.69074	0.6402	0.7346
0.77292	0.49538	0.6891	0.51111	0.69702	0.74701	0.55526	0.63716	0.73013	0.71282	0.57821	0.65432	0.74445
0.65789	0.47769	0.65534	0.56154	0.66311	0.7595	0.56061	0.68229	0.68849	0.67618	0.59831	0.50939	0.70601
0.84498	0.59105	0.68108	0.68103	0.81251	0.76025	0.69675	0.62528	0.70967	0.70392	0.71393	0.58138	0.87282
0.80151	0.69632	0.69012	0.66492	0.64808	0.77466	0.66275	0.7413	0.71452	0.71569	0.66581	0.49346	0.68849
0.83267	0.4763	0.6927	0.57248	0.75786	0.84823	0.60195	0.72438	0.7099	0.71075	0.57689	0.59083	0.79591
0.81985	0.53112	0.72827	0.70662	0.79678	0.73059	0.70064	0.77811	0.75058	0.75026	0.7274	0.6313	0.81449
0.84146	0.66464	0.6904	0.73019	0.71307	0.73134	0.66251	0.70673	0.7086	0.71116	0.75876	0.56116	0.73451
0.729	0.7293	0.69694	0.72182	0.74337	0.73198	0.63345	0.7446	0.71395	0.71154	0.77215	0.6279	0.73687
0.85319	0.47471	0.70703	0.62858	0.75684	0.85447	0.61828	0.72363	0.72704	0.73108	0.64753	0.49512	0.7528
0.71078	0.4924	0.70656	0.67724	0.73643	0.80691	0.6719	0.77928	0.75065	0.7548	0.78066	0.60501	0.79028
0.89028	0.65583	0.6781	0.71535	0.8345	0.79884	0.70162	0.7046	0.70375	0.70711	0.77279	0.68182	0.88057
0.82831	0.59631	0.60865	0.64702	0.6626	0.59699	0.58451	0.60872	0.6464	0.63399	0.66138	0.55005	0.73658
0.88159	0.48916	0.60076	0.60322	0.81375	0.62377	0.59015	0.62204	0.66115	0.63661	0.67043	0.62213	0.84766
0.84568	0.50019	0.59145	0.64112	0.78109	0.68638	0.59437	0.70662	0.69108	0.66937	0.72257	0.64265	0.81349
0.86761	0.62083	0.63362	0.6557	0.8213	0.70392	0.63145	0.65677	0.70552	0.68348	0.71284	0.60853	0.83912
0.7413	0.58332	0.63399	0.62522	0.70903	0.61457	0.64363	0.63194	0.64974	0.64544	0.62894	0.63307	0.7373
0.83129	0.5083	0.64314	0.62536	0.77042	0.62447	0.64148	0.65232	0.68048	0.65785	0.62434	0.63116	0.81089
0.7307	0.5199	0.63477	0.61638	0.73822	0.63846	0.68155	0.72048	0.6921	0.67654	0.68482	0.66328	0.70822
0.79919	0.64033	0.66015	0.70409	0.74807	0.69604	0.69332	0.68602	0.70403	0.69242	0.73996	0.60616	0.80485
0.84847	0.61989	0.64929	0.67041	0.79512	0.78252	0.77077	0.70066	0.70232	0.69487	0.7049	0.60872	0.71488
0.82546	0.53906	0.66311	0.60029	0.67067	0.6782	0.69866	0.78307	0.75052	0.74158	0.70922	0.52644	0.82341
0.86439	0.49293	0.77879	0.78718	0.78635	0.76146	0.79784	0.84476	0.78543	0.78935	0.78356	0.63973	0.70882
0.70646	0.69653	0.72114	0.70411	0.72099	0.66524	0.71661	0.78243	0.74494	0.74462	0.7651	0.67676	0.68129
0.7323	0.66322	0.65347	0.69362	0.76038	0.75131	0.69645	0.70843	0.69832	0.68853	0.75371	0.68555	0.71237
0.72304	0.61728	0.69745	0.6835	0.78154	0.78816	0.64208	0.77662	0.76459	0.74722	0.74877	0.66662	0.7128
0.88372	0.50012	0.77451	0.78252	0.87706	0.7353	0.77479	0.85232	0.80249	0.81217	0.8573	0.64276	0.9022
0.86505	0.71918	0.74132	0.76136	0.78677	0.72216	0.6913	0.78722	0.75682	0.76263	0.79944	0.67367	0.70818
0.82484	0.59198	0.661	0.48707	0.70058	0.6921	0.60406	0.62006	0.68746	0.67788	0.5341	0.57033	0.72431
0.70584	0.63912	0.6913	0.63688	0.7098	0.80255	0.60976	0.63758	0.70764	0.70371	0.7046	0.63282	0.66754
0.81445	0.59701	0.67718	0.62739	0.69023	0.79423	0.63863	0.70145	0.70669	0.6996	0.68195	0.59435	0.72527
0.70498	0.48463	0.70083	0.5542	0.73383	0.8357	0.58656	0.69645	0.70914	0.70435	0.56576	0.57342	0.67005
0.83112	0.54977	0.62268	0.5536	0.80385	0.7043	0.5935	0.61853	0.6319	0.62211	0.54389	0.71601	0.88872
0.81615	0.61685	0.70398	0.59271	0.72942	0.77055	0.60235	0.63812	0.738	0.73151	0.61706	0.7211	0.71322
0.87264	0.47471	0.72619	0.574	0.8097	0.82873	0.55364	0.63748	0.74503	0.74375	0.61461	0.68689	0.9065
0.78882	0.50038	0.68842	0.57031	0.77734	0.77191	0.61004	0.67899	0.70222	0.6986	0.5949	0.71129	0.71503
0.78198	0.52635	0.70424	0.56938	0.74922	0.75097	0.60989	0.6296	0.71712	0.7152	0.63582	0.55765	0.80915
0.67991	0.68708	0.68587	0.70652	0.71908	0.84911	0.75131	0.63748	0.7168	0.71084	0.74124	0.62349	0.70641
0.78561	0.57057	0.58604	0.49265	0.72915	0.67456	0.59201	0.58275	0.60484	0.59211	0.47652	0.59711	0.81789
0.69694	0.52786	0.66019	0.48931	0.74737	0.66236	0.54941	0.62641	0.70222	0.68959	0.52499	0.58956	0.71274
0.84063	0.58153	0.63735	0.58138	0.79889	0.7496	0.67069	0.6573	0.68519	0.66611	0.61887	0.70937	0.84637
0.70147	0.66532	0.67718	0.64795	0.69728	0.77496	0.74294	0.61276	0.71137	0.69445	0.66239	0.68789	0.71439
0.87897	0.53753	0.63143	0.5311	0.80596	0.72542	0.61234	0.6587	0.6693	0.64427	0.53327	0.6894	0.84376
0.70641	0.47368	0.6692	0.5133	0.71539	0.7624	0.52175	0.6825	0.70541	0.69119	0.55005	0.71529	0.71493
0.6848	0.56874	0.70292	0.54681	0.6557	0.7446	0.63058	0.70428	0.74569	0.71514	0.63158	0.55183	0.69998
0.72825	0.65926	0.67041	0.64188	0.71531	0.74332	0.71865	0.66017	0.70073	0.67874	0.67343	0.63328	0.66562
0.81497	0.71976	0.68512	0.64874	0.71539	0.75842	0.70049	0.73726	0.70537	0.7026	0.74326	0.60265	0.72309
0.79486	0.53527	0.70228	0.54555	0.70811	0.81984	0.57272	0.73108	0.70782	0.70867	0.61513	0.56691	0.63886
0.81935	0.52584	0.69777	0.54992	0.75578	0.77366	0.60953	0.76321	0.70722	0.71639	0.55716	0.66354	0.84962
0.81775	0.5391	0.65919	0.58074	0.73585	0.81817	0.61125	0.68278	0.67565	0.6781	0.58947	0.62143	0.69875
0.78	0.75333	0.66969	0.6574	0.69645	0.74166	0.7466	0.6957	0.70147	0.69232	0.79352	0.5804	0.78948
0.70662	0.58934	0.67863	0.5836	0.75263	0.86028	0.61183	0.69272	0.70552	0.70307	0.67541	0.69347	0.71312
0.80522	0.60463	0.68529	0.55269	0.6204	0.68314	0.61534	0.69853	0.70537	0.70143	0.55264	0.60727	0.69683
0.69231	0.51856	0.60586	0.5341	0.77404	0.66534	0.57761	0.59958	0.60048	0.60463	0.53766	0.67676	0.67942
0.71765	0.56569	0.59809	0.54607	0.75761	0.58251	0.56337	0.59313	0.59043	0.59101	0.5173	0.63903	0.7071
0.81164	0.73249	0.72182	0.72434	0.75016	0.61336	0.73932	0.70716	0.76917	0.74079	0.74313	0.59064	0.64861
0.7866	0.69596	0.64029	0.66368	0.76199	0.63801	0.68384	0.69481	0.65019	0.65029	0.7085	0.65215	0.8011
0.84938	0.69408	0.70735	0.68929	0.79603	0.56029	0.68661	0.75161	0.72885	0.72402	0.70575	0.71644	0.71633
0.63448	0.6814	0.70045	0.70498	0.64533	0.6804	0.60757	0.69293	0.69777	0.70298	0.73798	0.63013	0.67788
0.83634	0.72308	0.65108	0.68587	0.79442	0.66017	0.72719	0.65666	0.66136	0.65747	0.7307	0.70707	0.71354
0.80374	0.79197	0.69274	0.76913	0.78313	0.62264	0.73323	0.70982	0.70243	0.69328	0.75667	0.53165	0.80189
0.73038	0.7181	0.7403	0.70454	0.73517	0.62106	0.73081	0.7984	0.77055	0.75401	0.72195	0.58986	0.71248
0.79464	0.48346	0.59384	0.52046	0.78152	0.63201	0.71769	0.83514	0.78507	0.79774	0.82514	0.59318	0.83129
0.76803	0.67599	0.70575	0.66737	0.70905	0.58834	0.73528	0.79452	0.73781	0.74958	0.75342	0.55115	0.69689
0.80138	0.64902	0.60512	0.63133	0.77873	0.53346	0.6521	0.6296	0.66132	0.63629	0.65909	0.63205	0.85015
0.70445	0.70392	0.6237	0.68146	0.71407	0.60176	0.69594	0.63609	0.70013	0.67282	0.71165	0.58128	0.70939
0.84061	0.65866	0.62111	0.65451	0.77106	0.68018	0.68597	0.62822	0.68714	0.65864	0.68629	0.56173	0.78258
0.73134	0.67116	0.63812	0.6772	0.75284	0.58647	0.70505	0.69868	0.71297	0.69434	0.7281	0.65325	0.71397
0.8923	0.70645	0.60761	0.65941	0.79589	0.56122	0.66922	0.63399	0.6553	0.63182	0.67933	0.6154	0.91259
0.8633	0.75618	0.64295	0.73728	0.81119	0.65302	0.71135	0.65166	0.69225	0.66792	0.74522	0.67842	0.71276
0.84624	0.71092	0.63731	0.71263	0.81541	0.67431	0.73451	0.64378	0.66207	0.64003	0.72631	0.62536	0.86616
0.79825	0.70598	0.69711	0.70969	0.75446	0.59888	0.71241	0.70928	0.75065	0.72018	0.73626	0.56016	0.71258
0.84783	0.81973	0.64448	0.70281	0.77722	0.67571	0.75184	0.6504	0.65242	0.63963	0.71016	0.63531	0.82401
0.80738	0.85807	0.70296	0.82661	0.77183	0.73611	0.81996	0.66309	0.68614	0.68044	0.81607	0.67141	0.71173
0.84044	0.7938	0.67005	0.80242	0.74307	0.73538	0.8216	0.65168	0.65253	0.65247	0.78445	0.58511	0.80639
0.71222	0.8322	0.73813	0.81671	0.71075	0.7161	0.78993	0.7389	0.73334	0.72993	0.82224	0.6824	0.71301
0.72677	0.82213	0.6771	0.7463	0.77647	0.70824	0.78929	0.71088	0.71254	0.70019	0.76342	0.64188	0.73804
0.67573	0.9025	0.70051	0.83597	0.62645	0.75058	0.80776	0.71312	0.7102	0.70796	0.8259	0.50609	0.65476
0.72006	0.8328	0.68363	0.8355	0.76549	0.72563	0.77843	0.71312	0.71701	0.72106	0.88698	0.63948	0.73194
0.7152	0.88057	0.75571	0.84691	0.73877	0.6292	0.85319	0.79478	0.76785	0.77519	0.86463	0.62643	0.73741
0.79891	0.56699	0.63224	0.65083	0.79518	0.65826	0.63209	0.63652	0.70105	0.67537	0.69685	0.6828	0.87378
0.74247	0.61495	0.62562	0.64423	0.70039	0.59816	0.6051	0.68953	0.69006	0.66909	0.6736	0.67861	0.75542
0.7995	0.56156	0.6464	0.67288	0.70294	0.61685	0.57885	0.63748	0.70824	0.68071	0.7109	0.67333	0.81202
0.63942	0.61936	0.61249	0.64674	0.72123	0.68448	0.68487	0.689	0.68602	0.6626	0.68257	0.6574	0.75244
0.80289	0.60425	0.64022	0.7023	0.78671	0.65068	0.64978	0.68176	0.66999	0.66179	0.71991	0.63646	0.85718
0.85564	0.68086	0.67952	0.69628	0.71857	0.58585	0.69581	0.69087	0.75261	0.69824	0.71603	0.68912	0.82773
0.71111	0.60169	0.65998	0.71263	0.65889	0.63522	0.65568	0.67761	0.68533	0.67409	0.73551	0.57012	0.6856
0.84063	0.67203	0.65962	0.69396	0.77411	0.69144	0.71014	0.69768	0.73766	0.69634	0.72861	0.6587	0.72736
0.81196	0.68923	0.66984	0.80108	0.71867	0.71697	0.67765	0.64318	0.63982	0.65472	0.77883	0.56127	0.70739
0.85628	0.80632	0.72959	0.72991	0.80202	0.70888	0.7806	0.74526	0.73328	0.72076	0.73274	0.65317	0.74115
0.79799	0.67522	0.68231	0.7978	0.71884	0.6319	0.77002	0.65421	0.66015	0.66047	0.76872	0.6193	0.73086
0.80785	0.81926	0.72802	0.74564	0.78684	0.80823	0.80249	0.72308	0.71965	0.71116	0.74511	0.74603	0.85339
0.82505	0.7406	0.6861	0.84393	0.77066	0.81309	0.8398	0.75691	0.73172	0.72257	0.8625	0.63565	0.85019
0.81035	0.81426	0.74175	0.74281	0.80451	0.67524	0.68097	0.79233	0.76331	0.75346	0.75335	0.68616	0.85973
0.67288	0.74611	0.70452	0.85021	0.64301	0.75769	0.73875	0.75052	0.73513	0.74151	0.92832	0.53857	0.65802
0.85004	0.82965	0.74454	0.76029	0.79325	0.68493	0.76182	0.79382	0.75901	0.76231	0.77338	0.73008	0.7096
0.69216	0.47375	0.57076	0.59303	0.66405	0.53489	0.60589	0.60069	0.64054	0.58903	0.63311	0.56165	0.68463
0.84264	0.47368	0.60965	0.60923	0.77826	0.58143	0.63237	0.61027	0.693	0.64289	0.63514	0.7066	0.7128
0.80444	0.57317	0.62415	0.61538	0.66679	0.61943	0.68957	0.74758	0.72282	0.71793	0.72772	0.57902	0.73013
0.85158	0.6061	0.61138	0.63812	0.79127	0.67756	0.71026	0.74939	0.72602	0.71548	0.73166	0.74352	0.86514
0.77951	0.47368	0.59143	0.63543	0.67722	0.57553	0.62021	0.59118	0.60812	0.58988	0.64118	0.59873	0.81645
0.84534	0.52754	0.63339	0.66443	0.78875	0.64242	0.66181	0.61847	0.64731	0.62579	0.616	0.77447	0.83944
0.72314	0.55929	0.6656	0.65442	0.68919	0.63256	0.73653	0.77466	0.75665	0.73526	0.74462	0.54013	0.71318
0.7889	0.61447	0.67641	0.71165	0.75759	0.69517	0.74	0.78286	0.75927	0.73228	0.75895	0.619	0.86122
0.77598	0.5014	0.63164	0.67182	0.74652	0.66739	0.66479	0.6422	0.6847	0.65408	0.71271	0.53485	0.77754
0.75135	0.48631	0.65359	0.66015	0.75205	0.61453	0.65121	0.64944	0.68608	0.67377	0.6709	0.5942	0.7809
0.81507	0.47368	0.75312	0.76457	0.75403	0.688	0.76163	0.83778	0.78081	0.78816	0.79093	0.60325	0.72974
0.82575	0.51136	0.77021	0.80078	0.80738	0.73102	0.80572	0.83548	0.79295	0.79742	0.83736	0.68863	0.83497
0.83054	0.65519	0.68604	0.76242	0.77149	0.74088	0.73943	0.71216	0.71893	0.71233	0.76689	0.61481	0.81502
0.83944	0.64927	0.68987	0.77238	0.81164	0.78105	0.7809	0.74694	0.73492	0.72544	0.80104	0.64061	0.79725
0.72905	0.50538	0.76272	0.7724	0.70703	0.64863	0.78605	0.8476	0.78009	0.79957	0.79621	0.53165	0.73432
0.88268	0.4921	0.75791	0.8648	0.8245	0.6659	0.88717	0.83706	0.78258	0.79659	0.88764	0.69683	0.88057
0.83046	0.56312	0.63005	0.53299	0.72378	0.64895	0.68844	0.63801	0.7158	0.67942	0.62441	0.54866	0.8625
0.85835	0.47368	0.65828	0.53981	0.7988	0.67971	0.57084	0.63758	0.73822	0.71235	0.63624	0.68529	0.86782
0.83408	0.53212	0.59458	0.55762	0.70247	0.6356	0.61259	0.69421	0.69411	0.6693	0.63993	0.58526	0.73347
0.87357	0.60156	0.63269	0.58809	0.8223	0.63358	0.64269	0.63152	0.70828	0.69008	0.65385	0.62803	0.86356
0.86005	0.65919	0.65768	0.62209	0.74767	0.68759	0.60931	0.68325	0.67392	0.66279	0.61012	0.587	0.82654
0.85556	0.47368	0.67586	0.52261	0.82203	0.71433	0.51396	0.68474	0.70796	0.68012	0.58281	0.64561	0.80964
0.7233	0.49327	0.65972	0.5183	0.70469	0.67167	0.60733	0.70641	0.71944	0.68533	0.62436	0.6269	0.72644
0.73353	0.63107	0.64934	0.60188	0.6527	0.68095	0.67369	0.65964	0.68299	0.6547	0.66486	0.55077	0.61487
0.81236	0.78209	0.69534	0.73168	0.6923	0.7743	0.69702	0.71356	0.69455	0.69349	0.66094	0.60335	0.72214
0.73332	0.51677	0.70952	0.53829	0.75493	0.80476	0.55501	0.71586	0.70782	0.69564	0.59518	0.63703	0.73843
0.70125	0.50455	0.71356	0.55547	0.81479	0.77639	0.5747	0.74622	0.70886	0.7062	0.56846	0.69368	0.71482
0.77634	0.67595	0.69321	0.70984	0.74486	0.78007	0.75324	0.68981	0.692	0.68774	0.67473	0.66075	0.81279
0.84727	0.83448	0.70126	0.76153	0.67718	0.80987	0.80229	0.74992	0.73747	0.73396	0.81277	0.71573	0.80257
0.70221	0.52916	0.70122	0.54334	0.6844	0.84144	0.6319	0.74967	0.73289	0.7363	0.70854	0.66911	0.70684
0.80855	0.54142	0.71493	0.68606	0.70486	0.80208	0.65106	0.79159	0.75612	0.76257	0.80255	0.70803	0.70801
0.85792	0.68946	0.69594	0.72021	0.56063	0.76691	0.75314	0.71131	0.7036	0.71063	0.82586	0.56263	0.85104
0.80006	0.61593	0.61342	0.61395	0.66992	0.54323	0.64039	0.63365	0.64548	0.6326	0.64197	0.4836	0.67524
0.84604	0.54777	0.56891	0.5543	0.7706	0.53221	0.58698	0.6422	0.67724	0.63373	0.60855	0.58707	0.86303
0.84531	0.56354	0.61297	0.59758	0.72399	0.59026	0.69323	0.73981	0.71356	0.6911	0.7065	0.55611	0.69832
0.84653	0.64799	0.63971	0.6368	0.77994	0.60227	0.69285	0.69868	0.70626	0.67263	0.71005	0.55937	0.84408
0.72932	0.66224	0.616	0.63537	0.77191	0.59509	0.64504	0.64112	0.63661	0.62064	0.62698	0.62226	0.7373
0.81366	0.61787	0.6097	0.60022	0.70415	0.583	0.63548	0.60697	0.69873	0.68221	0.6186	0.51522	0.73034
0.71978	0.58881	0.63367	0.63343	0.77868	0.56046	0.68159	0.76827	0.73036	0.71771	0.71661	0.64704	0.71418
0.86456	0.69168	0.68744	0.68487	0.79397	0.64706	0.70988	0.70694	0.74043	0.71522	0.72344	0.63567	0.80212
0.83372	0.73015	0.6544	0.69504	0.72864	0.67433	0.7098	0.64774	0.63714	0.6326	0.64078	0.57019	0.73247
0.89954	0.63959	0.66483	0.63846	0.81347	0.62892	0.64501	0.66796	0.7026	0.69406	0.65694	0.69394	0.88421
0.83684	0.6576	0.68416	0.67246	0.68176	0.59775	0.68861	0.72821	0.70867	0.71674	0.71235	0.54851	0.71024
0.87409	0.81692	0.74292	0.78552	0.79133	0.72414	0.7846	0.74699	0.73551	0.72578	0.77123	0.69858	0.87936
0.80736	0.73219	0.664	0.72021	0.72176	0.73775	0.79899	0.71152	0.70381	0.69061	0.74473	0.62668	0.73485
0.83533	0.68695	0.71935	0.70684	0.78467	0.64804	0.78181	0.7934	0.77098	0.75644	0.73845	0.62547	0.81835
0.70413	0.70151	0.72655	0.73153	0.68387	0.65653	0.75299	0.86974	0.84168	0.85136	0.89877	0.6703	0.71397
0.83001	0.83459	0.74933	0.78971	0.7211	0.71595	0.78914	0.809	0.75718	0.76455	0.79825	0.63043	0.8061
0.729	0.56757	0.55141	0.55456	0.73187	0.55873	0.57791	0.57764	0.6127	0.58157	0.59639	0.6042	0.78307
0.84468	0.62754	0.59128	0.60593	0.7581	0.628	0.6445	0.67124	0.70041	0.6633	0.67948	0.56261	0.83976
0.804	0.61231	0.63854	0.63303	0.74731	0.63337	0.65281	0.66428	0.71246	0.69257	0.68033	0.57657	0.80059
0.63947	0.66083	0.63314	0.64493	0.72314	0.63856	0.65061	0.73034	0.69636	0.68821	0.69178	0.59711	0.79669
0.87224	0.66735	0.64627	0.64393	0.79395	0.67297	0.68989	0.7571	0.70607	0.71348	0.70554	0.66094	0.85711
0.8226	0.69136	0.68497	0.70073	0.70696	0.6531	0.70028	0.76523	0.70411	0.71652	0.72238	0.59601	0.73713
0.76057	0.77945	0.78537	0.83612	0.79088	0.76489	0.81034	0.88521	0.82431	0.85251	0.8572	0.57891	0.84194
0.84205	0.67011	0.64423	0.65753	0.81854	0.66458	0.68887	0.75659	0.72597	0.7125	0.72087	0.63118	0.85888
0.85719	0.68195	0.6755	0.66698	0.82401	0.64191	0.71454	0.78669	0.75186	0.73387	0.72849	0.74007	0.8659
0.85588	0.78141	0.77815	0.78922	0.83099	0.69293	0.77521	0.86456	0.79461	0.8094	0.81047	0.63186	0.86441

## Sheet: Figure 3a
Spearman correlation coefficients between the technical replicate result lists in the Fn data
BaselineROTS	Lme	Pme_H	Pme_L	LMMS	MaSigPro_H	MaSigPro_L	BETR	Timecourse	Limma	LimmaSplines_H	LimmaSplines_L	EDGE_H	EDGE_L	OmicsLonDA	RolDE
0.633169	0.643882	0.631623	0.637188	0.669041	0.332315	0.55614	0.739478	0.685291	0.735074	0.735074	0.716475	0.632944	0.592774	0.410696	0.705949
0.611614	0.576077	0.662272	0.662541	0.639409	0.34916	0.503388	0.77649	0.687998	0.742232	0.742232	0.702658	0.714308	0.654216	0.486111	0.720582
0.777327	0.783413	0.6838	0.752484	0.804341	0.465355	0.719872	0	0.802044	0.821592	0.821592	0.842244	0.703225	0.730714	0.655626	0.799702
0.702738	0.679117	0.646555	0.723727	0.716281	0.386474	0.678584	0.745213	0.682585	0.742381	0.742381	0.788597	0.695416	0.71546	0.533377	0.719421
0.813401	0.784126	0.731745	0.819741	0.843947	0.578724	0.771018	0.861493	0.852197	0.86859	0.86859	0.891444	0.640499	0.69509	0.580657	0.790447
0.749256	0.766564	0.718148	0.7641	0.79826	0.495322	0.717167	0.82185	0.741272	0.826035	0.826035	0.835093	0.724165	0.617892	0.541564	0.760079
0.665749	0.667626	0.641383	0.680049	0.682257	0.346939	0.542959	0.739753	0.719611	0.731501	0.731501	0.733166	0.658835	0.602669	0.386939	0.706708
0.600916	0.579022	0.653287	0.677156	0.637855	0.423942	0.506564	0.773368	0.6742	0.739444	0.739444	0.705636	0.706792	0.665013	0.481046	0.710427
0.806061	0.781016	0.680322	0.769218	0.796476	0.433708	0.690366	0	0.781512	0.822235	0.822235	0.860026	0.673654	0.755616	0.633374	0.791497
0.748547	0.686598	0.658393	0.744207	0.739356	0.37898	0.644011	0.794863	0.694445	0.788361	0.788361	0.810825	0.699759	0.704308	0.502323	0.75379
0.813688	0.789666	0.753974	0.832677	0.853616	0.540361	0.776541	0.874187	0.854707	0.880739	0.880739	0.900623	0.690592	0.743724	0.591899	0.829471
0.771985	0.767978	0.724761	0.794222	0.825928	0.561621	0.713465	0.837226	0.751686	0.840211	0.840211	0.859727	0.707167	0.64416	0.549394	0.779428
0.677042	0.687454	0.652626	0.698179	0.690635	0.402648	0.506104	0.747453	0.695123	0.742078	0.742078	0.741142	0.662345	0.611832	0.450688	0.711981
0.599938	0.645725	0.671971	0.681614	0.677366	0.401825	0.523268	0.78605	0.656799	0.753072	0.753072	0.703482	0.730822	0.687996	0.540381	0.716684
0.793435	0.797311	0.688774	0.781343	0.817374	0.477387	0.742572	0	0.787274	0.823606	0.823606	0.860078	0.719403	0.774138	0.693961	0.802901
0.680429	0.662579	0.693374	0.724517	0.710016	0.447609	0.625415	0.774114	0.700814	0.767398	0.767398	0.782483	0.741183	0.699051	0.492278	0.723951
0.84699	0.811098	0.743585	0.818523	0.842274	0.517244	0.789019	0.860865	0.839825	0.870123	0.870123	0.89784	0.642384	0.698261	0.587177	0.805038
0.737691	0.762992	0.743247	0.78903	0.799924	0.544403	0.756142	0.829563	0.762782	0.826581	0.826581	0.840155	0.720524	0.659376	0.624507	0.787542

## Sheet: Figure 3b
Median proportional overlaps of the top k findings between technical replicate result lists in the Fn data
k	BaselineROTS	Lme	Pme_H	Pme_L	LMMS	MaSigPro_H	MaSigPro_L	BETR	Timecourse	Limma	LimmaSplines_H	LimmaSplines_L	EDGE_H	EDGE_L	OmicsLonDA	RolDE
1	0	0	0	0	1	0	0	0	0.5	0	0	1	0	0	0	1
2	0	0	0.25	0	0.5	0.25	0.5	0.5	0.5	0.5	0.5	0.75	0.5	0	0	0.5
3	0.333333	0.166667	0.333333	0.333333	0.333333	0.166667	0.666667	0.5	0.333333	0.666667	0.666667	0.833333	0.333333	0.166667	0.166667	0.833333
4	0.375	0.125	0.375	0.25	0.375	0.25	0.5	0.625	0.625	0.75	0.75	0.75	0.375	0.125	0.125	0.75
5	0.4	0.2	0.3	0.2	0.5	0.4	0.4	0.5	0.6	0.7	0.7	0.6	0.3	0.2	0.1	0.6
6	0.416667	0.25	0.25	0.25	0.666667	0.333333	0.5	0.416667	0.583333	0.75	0.75	0.666667	0.333333	0.333333	0.166667	0.666667
7	0.428571	0.214286	0.214286	0.214286	0.714286	0.428571	0.5	0.428571	0.571429	0.714286	0.714286	0.714286	0.285714	0.285714	0.142857	0.642857
8	0.4375	0.3125	0.25	0.25	0.75	0.375	0.4375	0.5	0.5625	0.6875	0.6875	0.6875	0.25	0.3125	0.1875	0.625
9	0.444444	0.277778	0.333333	0.222222	0.666667	0.333333	0.5	0.444444	0.5	0.611111	0.611111	0.722222	0.277778	0.277778	0.222222	0.611111
10	0.5	0.4	0.3	0.25	0.6	0.35	0.6	0.5	0.45	0.65	0.65	0.75	0.3	0.3	0.2	0.7
11	0.5	0.363636	0.272727	0.318182	0.636364	0.318182	0.545455	0.590909	0.409091	0.590909	0.590909	0.727273	0.318182	0.272727	0.318182	0.681818
12	0.5	0.333333	0.291667	0.333333	0.625	0.291667	0.541667	0.583333	0.375	0.583333	0.583333	0.75	0.291667	0.25	0.291667	0.625
13	0.5	0.307692	0.269231	0.346154	0.653846	0.269231	0.5	0.576923	0.384615	0.653846	0.653846	0.769231	0.269231	0.269231	0.307692	0.576923
14	0.5	0.321429	0.25	0.357143	0.607143	0.25	0.464286	0.535714	0.428571	0.678571	0.678571	0.714286	0.321429	0.321429	0.357143	0.642857
15	0.466667	0.333333	0.266667	0.366667	0.6	0.266667	0.466667	0.566667	0.433333	0.733333	0.733333	0.733333	0.3	0.333333	0.333333	0.6
16	0.4375	0.40625	0.28125	0.375	0.59375	0.25	0.46875	0.5625	0.4375	0.71875	0.71875	0.6875	0.3125	0.34375	0.3125	0.59375
17	0.470588	0.441176	0.294118	0.382353	0.558824	0.235294	0.441176	0.558824	0.441176	0.676471	0.676471	0.676471	0.323529	0.323529	0.294118	0.588235
18	0.472222	0.444444	0.333333	0.472222	0.555556	0.222222	0.416667	0.527778	0.472222	0.666667	0.666667	0.694444	0.333333	0.305556	0.305556	0.638889
19	0.447368	0.473684	0.368421	0.447368	0.578947	0.236842	0.421053	0.552632	0.447368	0.657895	0.657895	0.684211	0.315789	0.289474	0.368421	0.657895
20	0.45	0.5	0.375	0.425	0.55	0.275	0.425	0.575	0.45	0.675	0.675	0.7	0.3	0.275	0.35	0.625
21	0.428571	0.47619	0.404762	0.452381	0.571429	0.261905	0.428571	0.571429	0.47619	0.666667	0.666667	0.666667	0.309524	0.285714	0.333333	0.619048
22	0.409091	0.477273	0.386364	0.477273	0.568182	0.25	0.454545	0.545455	0.454545	0.681818	0.681818	0.681818	0.340909	0.295455	0.318182	0.590909
23	0.434783	0.521739	0.391304	0.5	0.543478	0.23913	0.456522	0.543478	0.478261	0.652174	0.652174	0.673913	0.347826	0.304348	0.304348	0.586957
24	0.4375	0.5	0.395833	0.5	0.520833	0.229167	0.458333	0.5625	0.458333	0.666667	0.666667	0.666667	0.333333	0.333333	0.291667	0.604167
25	0.48	0.52	0.38	0.5	0.56	0.22	0.48	0.54	0.44	0.68	0.68	0.66	0.34	0.34	0.32	0.6
26	0.480769	0.538462	0.365385	0.5	0.538462	0.25	0.480769	0.538462	0.442308	0.673077	0.673077	0.653846	0.346154	0.365385	0.307692	0.576923
27	0.481481	0.518519	0.388889	0.5	0.518519	0.259259	0.5	0.537037	0.462963	0.703704	0.703704	0.666667	0.351852	0.407407	0.296296	0.555556
28	0.482143	0.5	0.375	0.482143	0.553571	0.285714	0.482143	0.535714	0.464286	0.696429	0.696429	0.660714	0.339286	0.428571	0.285714	0.589286
29	0.5	0.5	0.396552	0.5	0.551724	0.293103	0.465517	0.534483	0.482759	0.689655	0.689655	0.655172	0.344828	0.413793	0.275862	0.568966
30	0.5	0.516667	0.4	0.483333	0.55	0.3	0.45	0.516667	0.5	0.666667	0.666667	0.65	0.366667	0.4	0.283333	0.583333
31	0.516129	0.532258	0.403226	0.483871	0.580645	0.290323	0.435484	0.516129	0.516129	0.66129	0.66129	0.629032	0.370968	0.419355	0.290323	0.564516
32	0.515625	0.515625	0.390625	0.5	0.5625	0.28125	0.46875	0.5	0.53125	0.640625	0.640625	0.640625	0.375	0.421875	0.28125	0.546875
33	0.515152	0.515152	0.393939	0.515152	0.575758	0.287879	0.454545	0.484848	0.515152	0.621212	0.621212	0.621212	0.378788	0.424242	0.287879	0.530303
34	0.514706	0.514706	0.411765	0.5	0.573529	0.294118	0.441176	0.470588	0.514706	0.632353	0.632353	0.617647	0.397059	0.426471	0.279412	0.529412
35	0.514286	0.514286	0.4	0.5	0.585714	0.285714	0.428571	0.485714	0.5	0.642857	0.642857	0.6	0.4	0.428571	0.3	0.542857
36	0.5	0.513889	0.402778	0.5	0.583333	0.277778	0.416667	0.472222	0.5	0.625	0.625	0.597222	0.388889	0.416667	0.305556	0.527778
37	0.513514	0.527027	0.405405	0.5	0.594595	0.310811	0.418919	0.459459	0.513514	0.608108	0.608108	0.608108	0.378378	0.418919	0.297297	0.527027
38	0.526316	0.539474	0.407895	0.5	0.592105	0.315789	0.447368	0.447368	0.5	0.592105	0.592105	0.592105	0.368421	0.407895	0.289474	0.526316
39	0.512821	0.538462	0.410256	0.487179	0.576923	0.307692	0.448718	0.474359	0.512821	0.576923	0.576923	0.576923	0.384615	0.410256	0.282051	0.525641
40	0.5125	0.5375	0.4125	0.4875	0.5875	0.3	0.4625	0.4875	0.5125	0.575	0.575	0.575	0.3875	0.4125	0.2875	0.5375
41	0.52439	0.536585	0.402439	0.487805	0.585366	0.292683	0.463415	0.47561	0.512195	0.585366	0.585366	0.573171	0.378049	0.426829	0.292683	0.54878
42	0.511905	0.52381	0.404762	0.488095	0.595238	0.297619	0.47619	0.47619	0.511905	0.595238	0.595238	0.571429	0.369048	0.428571	0.285714	0.547619
43	0.511628	0.523256	0.395349	0.488372	0.593023	0.302326	0.465116	0.488372	0.511628	0.593023	0.593023	0.569767	0.360465	0.430233	0.302326	0.55814
44	0.511364	0.545455	0.386364	0.511364	0.579545	0.295455	0.454545	0.488636	0.522727	0.602273	0.602273	0.568182	0.352273	0.431818	0.306818	0.556818
45	0.5	0.544444	0.377778	0.511111	0.577778	0.288889	0.455556	0.488889	0.522222	0.6	0.6	0.555556	0.344444	0.433333	0.311111	0.555556
46	0.51087	0.554348	0.369565	0.51087	0.586957	0.282609	0.445652	0.48913	0.521739	0.586957	0.586957	0.565217	0.358696	0.423913	0.315217	0.554348
47	0.510638	0.553191	0.37234	0.5	0.574468	0.287234	0.43617	0.489362	0.542553	0.595745	0.595745	0.574468	0.361702	0.425532	0.329787	0.553191
48	0.510417	0.552083	0.375	0.5	0.5625	0.28125	0.4375	0.489583	0.53125	0.604167	0.604167	0.583333	0.364583	0.4375	0.322917	0.541667
49	0.5	0.540816	0.387755	0.5	0.561224	0.285714	0.428571	0.5	0.520408	0.602041	0.602041	0.602041	0.367347	0.44898	0.336735	0.55102
50	0.5	0.53	0.39	0.5	0.55	0.29	0.42	0.5	0.51	0.6	0.6	0.6	0.37	0.44	0.33	0.55
51	0.490196	0.529412	0.401961	0.5	0.558824	0.284314	0.411765	0.5	0.5	0.598039	0.598039	0.607843	0.392157	0.441176	0.333333	0.558824
52	0.5	0.519231	0.403846	0.519231	0.557692	0.278846	0.403846	0.509615	0.519231	0.596154	0.596154	0.615385	0.403846	0.442308	0.336538	0.548077
53	0.490566	0.518868	0.40566	0.518868	0.556604	0.283019	0.424528	0.5	0.509434	0.59434	0.59434	0.613208	0.40566	0.433962	0.330189	0.556604
54	0.509259	0.518519	0.416667	0.527778	0.555556	0.277778	0.425926	0.5	0.509259	0.583333	0.583333	0.62963	0.398148	0.435185	0.342593	0.564815
55	0.518182	0.536364	0.409091	0.527273	0.554545	0.272727	0.445455	0.5	0.527273	0.581818	0.581818	0.618182	0.390909	0.454545	0.345455	0.554545
56	0.508929	0.526786	0.410714	0.526786	0.544643	0.267857	0.446429	0.491071	0.535714	0.580357	0.580357	0.633929	0.383929	0.464286	0.348214	0.553571
57	0.517544	0.517544	0.403509	0.535088	0.552632	0.263158	0.447368	0.491228	0.526316	0.578947	0.578947	0.640351	0.377193	0.473684	0.342105	0.54386
58	0.508621	0.525862	0.405172	0.543103	0.568966	0.267241	0.448276	0.482759	0.525862	0.577586	0.577586	0.646552	0.37931	0.474138	0.336207	0.543103
59	0.508475	0.525424	0.398305	0.533898	0.576271	0.271186	0.440678	0.474576	0.525424	0.576271	0.576271	0.635593	0.372881	0.474576	0.338983	0.559322
60	0.525	0.533333	0.4	0.525	0.575	0.283333	0.441667	0.475	0.516667	0.575	0.575	0.633333	0.375	0.475	0.333333	0.558333
61	0.52459	0.52459	0.401639	0.52459	0.57377	0.295082	0.442623	0.483607	0.516393	0.57377	0.57377	0.622951	0.377049	0.467213	0.336066	0.57377
62	0.532258	0.524194	0.403226	0.516129	0.572581	0.290323	0.443548	0.483871	0.508065	0.58871	0.58871	0.637097	0.370968	0.459677	0.33871	0.580645
63	0.531746	0.52381	0.404762	0.515873	0.571429	0.285714	0.444444	0.484127	0.515873	0.579365	0.579365	0.634921	0.373016	0.460317	0.34127	0.603175
64	0.523438	0.523438	0.414062	0.507812	0.5625	0.289062	0.453125	0.492188	0.523438	0.578125	0.578125	0.632812	0.367188	0.460938	0.351562	0.609375
65	0.523077	0.530769	0.415385	0.507692	0.576923	0.292308	0.453846	0.492308	0.530769	0.576923	0.576923	0.630769	0.361538	0.461538	0.353846	0.607692
66	0.522727	0.530303	0.416667	0.507576	0.568182	0.295455	0.462121	0.492424	0.522727	0.583333	0.583333	0.628788	0.371212	0.454545	0.348485	0.606061
67	0.529851	0.544776	0.41791	0.507463	0.559701	0.291045	0.462687	0.485075	0.529851	0.574627	0.574627	0.626866	0.373134	0.462687	0.343284	0.61194
68	0.522059	0.558824	0.419118	0.514706	0.558824	0.294118	0.477941	0.485294	0.522059	0.573529	0.573529	0.625	0.367647	0.463235	0.338235	0.602941
69	0.514493	0.557971	0.42029	0.528986	0.557971	0.289855	0.471014	0.478261	0.514493	0.572464	0.572464	0.630435	0.369565	0.463768	0.333333	0.601449
70	0.521429	0.564286	0.421429	0.521429	0.55	0.3	0.471429	0.478571	0.528571	0.564286	0.564286	0.628571	0.364286	0.471429	0.328571	0.607143
71	0.528169	0.556338	0.415493	0.514085	0.549296	0.295775	0.471831	0.485915	0.528169	0.556338	0.556338	0.619718	0.373239	0.471831	0.330986	0.605634
72	0.527778	0.548611	0.423611	0.520833	0.548611	0.291667	0.486111	0.486111	0.534722	0.548611	0.548611	0.611111	0.381944	0.465278	0.326389	0.597222
73	0.527397	0.547945	0.424658	0.513699	0.547945	0.294521	0.486301	0.493151	0.534247	0.561644	0.561644	0.616438	0.376712	0.472603	0.321918	0.59589
74	0.533784	0.540541	0.432432	0.513514	0.554054	0.304054	0.47973	0.506757	0.533784	0.567568	0.567568	0.608108	0.378378	0.466216	0.317568	0.594595
75	0.54	0.546667	0.433333	0.506667	0.546667	0.3	0.48	0.513333	0.533333	0.56	0.56	0.62	0.38	0.48	0.313333	0.6
76	0.539474	0.539474	0.434211	0.519737	0.546053	0.296053	0.5	0.513158	0.532895	0.552632	0.552632	0.638158	0.381579	0.493421	0.309211	0.598684
77	0.538961	0.538961	0.428571	0.519481	0.545455	0.292208	0.5	0.512987	0.525974	0.558442	0.558442	0.655844	0.383117	0.5	0.311688	0.597403
78	0.538462	0.532051	0.423077	0.512821	0.544872	0.288462	0.5	0.512821	0.525641	0.557692	0.557692	0.653846	0.384615	0.512821	0.307692	0.596154
79	0.531646	0.525316	0.43038	0.512658	0.544304	0.291139	0.493671	0.512658	0.518987	0.556962	0.556962	0.64557	0.386076	0.506329	0.310127	0.588608
80	0.5375	0.525	0.43125	0.5125	0.55	0.2875	0.5	0.50625	0.525	0.55625	0.55625	0.6375	0.3875	0.50625	0.325	0.58125
81	0.530864	0.524691	0.432099	0.512346	0.549383	0.302469	0.5	0.506173	0.530864	0.574074	0.574074	0.62963	0.388889	0.5	0.333333	0.58642
82	0.536585	0.52439	0.432927	0.506098	0.54878	0.29878	0.5	0.506098	0.536585	0.579268	0.579268	0.628049	0.396341	0.506098	0.329268	0.579268
83	0.53012	0.53012	0.427711	0.506024	0.542169	0.301205	0.506024	0.512048	0.53012	0.572289	0.572289	0.620482	0.409639	0.518072	0.325301	0.578313
84	0.52381	0.529762	0.428571	0.517857	0.553571	0.303571	0.505952	0.505952	0.529762	0.589286	0.589286	0.625	0.410714	0.517857	0.327381	0.577381
85	0.523529	0.529412	0.423529	0.511765	0.564706	0.311765	0.505882	0.517647	0.523529	0.594118	0.594118	0.623529	0.411765	0.517647	0.329412	0.576471
86	0.52907	0.52907	0.424419	0.517442	0.575581	0.313953	0.517442	0.511628	0.52907	0.587209	0.587209	0.622093	0.418605	0.517442	0.325581	0.575581
87	0.534483	0.528736	0.41954	0.522989	0.574713	0.316092	0.517241	0.517241	0.54023	0.58046	0.58046	0.626437	0.413793	0.517241	0.333333	0.58046
88	0.528409	0.528409	0.426136	0.517045	0.568182	0.3125	0.517045	0.517045	0.545455	0.579545	0.579545	0.619318	0.420455	0.517045	0.335227	0.579545
89	0.52809	0.533708	0.432584	0.516854	0.573034	0.314607	0.511236	0.52809	0.539326	0.578652	0.578652	0.617978	0.41573	0.511236	0.337079	0.578652
90	0.533333	0.538889	0.444444	0.522222	0.572222	0.311111	0.511111	0.533333	0.533333	0.583333	0.583333	0.622222	0.411111	0.505556	0.344444	0.583333
91	0.538462	0.549451	0.43956	0.521978	0.571429	0.307692	0.516484	0.532967	0.532967	0.582418	0.582418	0.620879	0.412088	0.5	0.340659	0.576923
92	0.543478	0.543478	0.440217	0.521739	0.570652	0.309783	0.516304	0.538043	0.532609	0.586957	0.586957	0.625	0.413043	0.5	0.342391	0.581522
93	0.537634	0.553763	0.446237	0.521505	0.575269	0.306452	0.521505	0.548387	0.526882	0.580645	0.580645	0.623656	0.408602	0.494624	0.344086	0.580645
94	0.537234	0.558511	0.441489	0.526596	0.574468	0.308511	0.521277	0.547872	0.531915	0.579787	0.579787	0.62766	0.404255	0.489362	0.345745	0.585106
95	0.531579	0.557895	0.442105	0.521053	0.568421	0.305263	0.526316	0.552632	0.526316	0.578947	0.578947	0.631579	0.4	0.484211	0.352632	0.584211
96	0.53125	0.552083	0.4375	0.515625	0.583333	0.307292	0.526042	0.557292	0.526042	0.588542	0.588542	0.630208	0.401042	0.489583	0.354167	0.578125
97	0.525773	0.546392	0.438144	0.520619	0.582474	0.304124	0.525773	0.551546	0.520619	0.587629	0.587629	0.628866	0.407216	0.489691	0.350515	0.572165
98	0.530612	0.545918	0.433673	0.515306	0.581633	0.30102	0.520408	0.556122	0.515306	0.581633	0.581633	0.622449	0.408163	0.494898	0.346939	0.566327
99	0.530303	0.540404	0.429293	0.520202	0.580808	0.30303	0.530303	0.560606	0.510101	0.59596	0.59596	0.631313	0.40404	0.489899	0.348485	0.560606
100	0.525	0.555	0.425	0.52	0.58	0.305	0.535	0.555	0.52	0.595	0.595	0.63	0.4	0.49	0.355	0.56
101	0.524752	0.554455	0.420792	0.514851	0.589109	0.30198	0.534653	0.554455	0.514851	0.608911	0.608911	0.633663	0.39604	0.49505	0.356436	0.554455
102	0.529412	0.553922	0.416667	0.519608	0.593137	0.29902	0.534314	0.54902	0.519608	0.602941	0.602941	0.637255	0.392157	0.5	0.352941	0.553922
103	0.533981	0.548544	0.42233	0.519417	0.597087	0.305825	0.538835	0.543689	0.524272	0.601942	0.601942	0.640777	0.402913	0.495146	0.364078	0.558252
104	0.533654	0.543269	0.423077	0.519231	0.600962	0.302885	0.543269	0.543269	0.524038	0.596154	0.596154	0.639423	0.408654	0.495192	0.360577	0.552885
105	0.528571	0.547619	0.438095	0.52381	0.595238	0.304762	0.547619	0.542857	0.52381	0.6	0.6	0.642857	0.404762	0.514286	0.361905	0.557143
106	0.523585	0.542453	0.433962	0.518868	0.599057	0.301887	0.54717	0.537736	0.528302	0.603774	0.603774	0.646226	0.40566	0.509434	0.358491	0.556604
107	0.528037	0.537383	0.439252	0.523364	0.61215	0.299065	0.542056	0.537383	0.537383	0.598131	0.598131	0.64486	0.411215	0.514019	0.35514	0.551402
108	0.527778	0.541667	0.439815	0.532407	0.606481	0.296296	0.537037	0.537037	0.537037	0.601852	0.601852	0.652778	0.416667	0.518519	0.351852	0.550926
109	0.53211	0.545872	0.43578	0.53211	0.600917	0.293578	0.536697	0.53211	0.53211	0.605505	0.605505	0.646789	0.412844	0.513761	0.357798	0.555046
110	0.531818	0.540909	0.440909	0.531818	0.609091	0.3	0.531818	0.531818	0.527273	0.6	0.6	0.654545	0.418182	0.509091	0.359091	0.55
111	0.545045	0.54955	0.445946	0.527027	0.612613	0.297297	0.527027	0.527027	0.531532	0.599099	0.599099	0.648649	0.414414	0.509009	0.373874	0.554054
112	0.553571	0.544643	0.455357	0.526786	0.611607	0.294643	0.526786	0.526786	0.53125	0.598214	0.598214	0.642857	0.415179	0.508929	0.379464	0.549107
113	0.548673	0.544248	0.455752	0.530973	0.610619	0.30531	0.526549	0.535398	0.530973	0.59292	0.59292	0.646018	0.411504	0.513274	0.380531	0.553097
114	0.557018	0.54386	0.451754	0.530702	0.605263	0.307018	0.535088	0.530702	0.535088	0.592105	0.592105	0.644737	0.412281	0.513158	0.377193	0.557018
115	0.556522	0.543478	0.452174	0.53913	0.608696	0.317391	0.543478	0.526087	0.534783	0.591304	0.591304	0.63913	0.417391	0.513043	0.378261	0.552174
116	0.560345	0.538793	0.452586	0.538793	0.607759	0.314655	0.547414	0.525862	0.530172	0.586207	0.586207	0.646552	0.413793	0.508621	0.37931	0.551724
117	0.559829	0.538462	0.452991	0.534188	0.611111	0.316239	0.547009	0.521368	0.525641	0.58547	0.58547	0.653846	0.423077	0.512821	0.384615	0.547009
118	0.559322	0.542373	0.45339	0.533898	0.614407	0.313559	0.550847	0.521186	0.538136	0.584746	0.584746	0.648305	0.427966	0.521186	0.381356	0.550847
119	0.554622	0.55042	0.457983	0.533613	0.609244	0.319328	0.546218	0.516807	0.542017	0.579832	0.579832	0.651261	0.436975	0.52521	0.382353	0.546218
120	0.55	0.545833	0.458333	0.533333	0.6125	0.316667	0.545833	0.5125	0.541667	0.5875	0.5875	0.658333	0.4375	0.525	0.383333	0.541667
121	0.545455	0.549587	0.454545	0.541322	0.607438	0.326446	0.545455	0.508264	0.53719	0.582645	0.582645	0.657025	0.446281	0.528926	0.380165	0.545455
122	0.540984	0.553279	0.454918	0.536885	0.602459	0.331967	0.545082	0.512295	0.532787	0.581967	0.581967	0.655738	0.446721	0.52459	0.385246	0.553279
123	0.544715	0.552846	0.455285	0.536585	0.597561	0.333333	0.54878	0.50813	0.53252	0.585366	0.585366	0.654472	0.447154	0.528455	0.382114	0.54878
124	0.548387	0.556452	0.455645	0.540323	0.600806	0.33871	0.560484	0.508065	0.53629	0.584677	0.584677	0.653226	0.451613	0.528226	0.379032	0.548387
125	0.548	0.556	0.46	0.54	0.608	0.336	0.56	0.508	0.54	0.584	0.584	0.656	0.448	0.524	0.388	0.544
126	0.543651	0.555556	0.464286	0.535714	0.603175	0.34127	0.555556	0.507937	0.535714	0.579365	0.579365	0.65873	0.448413	0.52381	0.384921	0.547619
127	0.543307	0.555118	0.468504	0.53937	0.598425	0.34252	0.555118	0.511811	0.535433	0.582677	0.582677	0.653543	0.452756	0.523622	0.38189	0.547244
128	0.542969	0.558594	0.464844	0.535156	0.59375	0.347656	0.558594	0.515625	0.539062	0.589844	0.589844	0.65625	0.449219	0.523438	0.378906	0.546875
129	0.546512	0.55814	0.468992	0.534884	0.596899	0.352713	0.55814	0.511628	0.542636	0.589147	0.589147	0.655039	0.449612	0.523256	0.379845	0.546512
130	0.55	0.561538	0.469231	0.538462	0.592308	0.35	0.557692	0.507692	0.546154	0.588462	0.588462	0.653846	0.453846	0.523077	0.384615	0.546154
131	0.549618	0.557252	0.469466	0.541985	0.591603	0.347328	0.553435	0.503817	0.549618	0.587786	0.587786	0.656489	0.454198	0.522901	0.385496	0.545802
132	0.549242	0.556818	0.465909	0.541667	0.590909	0.352273	0.556818	0.511364	0.549242	0.594697	0.594697	0.662879	0.462121	0.522727	0.390152	0.549242
133	0.548872	0.56391	0.462406	0.545113	0.590226	0.349624	0.552632	0.507519	0.545113	0.597744	0.597744	0.661654	0.462406	0.522556	0.394737	0.552632
134	0.552239	0.563433	0.462687	0.541045	0.597015	0.347015	0.552239	0.511194	0.541045	0.597015	0.597015	0.660448	0.462687	0.529851	0.391791	0.559701
135	0.555556	0.566667	0.459259	0.540741	0.592593	0.344444	0.555556	0.507407	0.537037	0.6	0.6	0.659259	0.466667	0.533333	0.396296	0.559259
136	0.558824	0.566176	0.466912	0.536765	0.591912	0.345588	0.551471	0.514706	0.540441	0.602941	0.602941	0.665441	0.463235	0.536765	0.397059	0.5625
137	0.554745	0.565693	0.467153	0.532847	0.591241	0.354015	0.554745	0.521898	0.547445	0.59854	0.59854	0.667883	0.463504	0.540146	0.394161	0.569343
138	0.554348	0.565217	0.471014	0.532609	0.594203	0.355072	0.554348	0.521739	0.547101	0.594203	0.594203	0.666667	0.474638	0.539855	0.394928	0.576087
139	0.553957	0.564748	0.467626	0.535971	0.593525	0.352518	0.553957	0.517986	0.543165	0.593525	0.593525	0.665468	0.478417	0.535971	0.392086	0.571942
140	0.55	0.560714	0.475	0.532143	0.592857	0.35	0.557143	0.525	0.546429	0.596429	0.596429	0.664286	0.478571	0.539286	0.392857	0.571429
141	0.556738	0.56383	0.475177	0.531915	0.588652	0.351064	0.560284	0.524823	0.542553	0.602837	0.602837	0.666667	0.48227	0.539007	0.393617	0.567376
142	0.552817	0.56338	0.475352	0.53169	0.584507	0.352113	0.559859	0.521127	0.542254	0.605634	0.605634	0.669014	0.485915	0.538732	0.394366	0.570423
143	0.559441	0.566434	0.479021	0.534965	0.583916	0.34965	0.562937	0.520979	0.545455	0.608392	0.608392	0.667832	0.486014	0.541958	0.391608	0.573427
144	0.565972	0.569444	0.479167	0.538194	0.59375	0.350694	0.565972	0.524306	0.548611	0.607639	0.607639	0.673611	0.482639	0.545139	0.395833	0.572917
145	0.565517	0.568966	0.47931	0.541379	0.596552	0.351724	0.562069	0.531034	0.551724	0.603448	0.603448	0.682759	0.482759	0.544828	0.4	0.572414
146	0.561644	0.568493	0.479452	0.537671	0.592466	0.356164	0.561644	0.530822	0.55137	0.606164	0.606164	0.678082	0.482877	0.541096	0.40411	0.568493
147	0.561224	0.571429	0.486395	0.534014	0.598639	0.360544	0.557823	0.534014	0.55102	0.602041	0.602041	0.683673	0.482993	0.537415	0.404762	0.571429
148	0.567568	0.570946	0.486486	0.530405	0.601351	0.368243	0.554054	0.530405	0.550676	0.60473	0.60473	0.685811	0.486486	0.543919	0.405405	0.570946
149	0.573826	0.573826	0.483221	0.526846	0.600671	0.369128	0.560403	0.536913	0.553691	0.607383	0.607383	0.684564	0.493289	0.540268	0.412752	0.57047
150	0.573333	0.57	0.483333	0.526667	0.606667	0.366667	0.556667	0.536667	0.55	0.61	0.61	0.68	0.49	0.536667	0.413333	0.566667
151	0.576159	0.569536	0.480132	0.529801	0.60596	0.36755	0.556291	0.543046	0.546358	0.60596	0.60596	0.678808	0.493377	0.539735	0.410596	0.566225
152	0.575658	0.569079	0.476974	0.529605	0.611842	0.368421	0.559211	0.539474	0.546053	0.605263	0.605263	0.684211	0.496711	0.539474	0.407895	0.565789
153	0.584967	0.571895	0.486928	0.53268	0.614379	0.366013	0.562092	0.539216	0.545752	0.601307	0.601307	0.679739	0.496732	0.535948	0.415033	0.565359
154	0.581169	0.571429	0.493506	0.529221	0.613636	0.363636	0.564935	0.538961	0.545455	0.603896	0.603896	0.678571	0.5	0.535714	0.418831	0.571429
155	0.577419	0.570968	0.490323	0.53871	0.619355	0.364516	0.564516	0.53871	0.541935	0.606452	0.606452	0.680645	0.5	0.532258	0.422581	0.574194
156	0.573718	0.573718	0.49359	0.541667	0.61859	0.365385	0.564103	0.538462	0.548077	0.605769	0.605769	0.679487	0.5	0.532051	0.419872	0.573718
157	0.576433	0.570064	0.493631	0.541401	0.627389	0.366242	0.570064	0.538217	0.544586	0.60828	0.60828	0.681529	0.512739	0.528662	0.420382	0.579618
158	0.572785	0.572785	0.493671	0.544304	0.629747	0.367089	0.572785	0.541139	0.547468	0.610759	0.610759	0.68038	0.509494	0.525316	0.420886	0.582278
159	0.572327	0.578616	0.493711	0.54717	0.632075	0.367925	0.575472	0.537736	0.553459	0.610063	0.610063	0.676101	0.512579	0.525157	0.421384	0.58805
160	0.578125	0.58125	0.503125	0.546875	0.63125	0.365625	0.571875	0.5375	0.553125	0.609375	0.609375	0.678125	0.515625	0.528125	0.421875	0.5875
161	0.57764	0.590062	0.503106	0.543478	0.63354	0.372671	0.574534	0.537267	0.552795	0.608696	0.608696	0.677019	0.521739	0.524845	0.419255	0.583851
162	0.583333	0.595679	0.5	0.540123	0.632716	0.373457	0.574074	0.546296	0.552469	0.604938	0.604938	0.679012	0.524691	0.521605	0.42284	0.589506
163	0.582822	0.59816	0.503067	0.53681	0.628834	0.377301	0.579755	0.546012	0.54908	0.610429	0.610429	0.674847	0.52454	0.521472	0.420245	0.592025
164	0.579268	0.60061	0.512195	0.536585	0.634146	0.384146	0.57622	0.545732	0.551829	0.612805	0.612805	0.679878	0.52439	0.518293	0.420732	0.591463
165	0.578788	0.59697	0.512121	0.536364	0.636364	0.381818	0.575758	0.548485	0.554545	0.612121	0.612121	0.678788	0.524242	0.521212	0.421212	0.590909
166	0.581325	0.596386	0.512048	0.533133	0.63253	0.385542	0.572289	0.551205	0.554217	0.620482	0.620482	0.680723	0.527108	0.521084	0.421687	0.590361
167	0.580838	0.592814	0.51497	0.532934	0.640719	0.389222	0.571856	0.547904	0.553892	0.622754	0.622754	0.679641	0.526946	0.520958	0.419162	0.58982
168	0.577381	0.592262	0.511905	0.535714	0.636905	0.392857	0.571429	0.547619	0.553571	0.627976	0.627976	0.681548	0.526786	0.520833	0.419643	0.589286
169	0.579882	0.594675	0.511834	0.538462	0.642012	0.390533	0.579882	0.547337	0.556213	0.627219	0.627219	0.680473	0.529586	0.523669	0.423077	0.588757
170	0.579412	0.597059	0.517647	0.538235	0.638235	0.391176	0.582353	0.547059	0.552941	0.623529	0.623529	0.679412	0.529412	0.526471	0.423529	0.591176
171	0.578947	0.602339	0.520468	0.538012	0.637427	0.391813	0.578947	0.549708	0.549708	0.622807	0.622807	0.675439	0.52924	0.526316	0.429825	0.593567
172	0.575581	0.601744	0.526163	0.534884	0.636628	0.392442	0.581395	0.55814	0.546512	0.630814	0.630814	0.674419	0.534884	0.526163	0.427326	0.59593
173	0.575145	0.606936	0.523121	0.534682	0.635838	0.398844	0.578035	0.560694	0.549133	0.630058	0.630058	0.67341	0.537572	0.528902	0.424855	0.595376
174	0.574713	0.603448	0.525862	0.54023	0.635057	0.405172	0.58046	0.568966	0.557471	0.632184	0.632184	0.675287	0.54023	0.534483	0.425287	0.594828
175	0.571429	0.605714	0.525714	0.54	0.637143	0.405714	0.58	0.568571	0.56	0.637143	0.637143	0.677143	0.545714	0.534286	0.425714	0.6
176	0.573864	0.607955	0.522727	0.542614	0.639205	0.409091	0.582386	0.568182	0.5625	0.636364	0.636364	0.676136	0.542614	0.534091	0.426136	0.605114
177	0.573446	0.610169	0.525424	0.550847	0.638418	0.409605	0.587571	0.573446	0.562147	0.635593	0.635593	0.675141	0.548023	0.536723	0.429379	0.60452
178	0.575843	0.609551	0.52809	0.55618	0.643258	0.410112	0.592697	0.573034	0.561798	0.640449	0.640449	0.674157	0.547753	0.536517	0.432584	0.603933
179	0.575419	0.611732	0.527933	0.553073	0.645251	0.407821	0.592179	0.572626	0.564246	0.639665	0.639665	0.675978	0.547486	0.536313	0.430168	0.600559
180	0.577778	0.611111	0.527778	0.558333	0.65	0.408333	0.594444	0.569444	0.566667	0.638889	0.638889	0.672222	0.544444	0.538889	0.430556	0.602778
181	0.58011	0.61326	0.530387	0.555249	0.649171	0.406077	0.593923	0.571823	0.569061	0.640884	0.640884	0.671271	0.544199	0.541436	0.433702	0.607735
182	0.582418	0.615385	0.527473	0.557692	0.648352	0.406593	0.601648	0.568681	0.565934	0.642857	0.642857	0.675824	0.546703	0.541209	0.436813	0.604396
183	0.584699	0.614754	0.527322	0.560109	0.653005	0.407104	0.598361	0.565574	0.565574	0.642077	0.642077	0.674863	0.546448	0.540984	0.439891	0.606557
184	0.584239	0.619565	0.527174	0.5625	0.654891	0.410326	0.600543	0.570652	0.576087	0.649457	0.649457	0.67663	0.546196	0.540761	0.440217	0.608696
185	0.586486	0.618919	0.527027	0.564865	0.654054	0.413514	0.6	0.578378	0.572973	0.654054	0.654054	0.672973	0.545946	0.543243	0.443243	0.605405
186	0.58871	0.61828	0.52957	0.569892	0.650538	0.416667	0.602151	0.577957	0.569892	0.653226	0.653226	0.672043	0.545699	0.548387	0.443548	0.607527
187	0.590909	0.620321	0.529412	0.572193	0.647059	0.414439	0.609626	0.580214	0.566845	0.649733	0.649733	0.668449	0.548128	0.550802	0.446524	0.609626
188	0.590426	0.62234	0.529255	0.574468	0.646277	0.414894	0.611702	0.585106	0.566489	0.654255	0.654255	0.672872	0.545213	0.550532	0.449468	0.609043
189	0.595238	0.619048	0.529101	0.57672	0.645503	0.417989	0.611111	0.587302	0.563492	0.650794	0.650794	0.671958	0.544974	0.550265	0.44709	0.608466
190	0.597368	0.621053	0.528947	0.576316	0.644737	0.415789	0.613158	0.584211	0.563158	0.652632	0.652632	0.668421	0.542105	0.557895	0.45	0.605263
191	0.594241	0.620419	0.531414	0.573298	0.641361	0.41623	0.609948	0.58377	0.568063	0.65445	0.65445	0.670157	0.54712	0.557592	0.447644	0.602094
192	0.598958	0.617188	0.533854	0.578125	0.640625	0.414062	0.617188	0.583333	0.567708	0.651042	0.651042	0.669271	0.549479	0.557292	0.455729	0.601562
193	0.595855	0.61658	0.53886	0.580311	0.642487	0.414508	0.619171	0.582902	0.567358	0.65544	0.65544	0.668394	0.549223	0.556995	0.455959	0.601036
194	0.597938	0.615979	0.541237	0.579897	0.641753	0.412371	0.623711	0.585052	0.572165	0.652062	0.652062	0.667526	0.548969	0.561856	0.453608	0.60567
195	0.597436	0.615385	0.541026	0.579487	0.64359	0.415385	0.625641	0.589744	0.574359	0.651282	0.651282	0.664103	0.553846	0.561538	0.451282	0.607692
196	0.596939	0.614796	0.540816	0.581633	0.645408	0.418367	0.630102	0.596939	0.579082	0.653061	0.653061	0.663265	0.553571	0.563776	0.456633	0.604592
197	0.596447	0.614213	0.543147	0.583756	0.642132	0.42132	0.629442	0.598985	0.57868	0.652284	0.652284	0.659898	0.553299	0.560914	0.456853	0.604061
198	0.593434	0.613636	0.545455	0.583333	0.643939	0.419192	0.636364	0.60101	0.578283	0.65404	0.65404	0.664141	0.555556	0.560606	0.457071	0.606061
199	0.595477	0.613065	0.545226	0.582915	0.645729	0.417085	0.635678	0.605528	0.580402	0.655779	0.655779	0.663317	0.557789	0.560302	0.457286	0.603015
200	0.5925	0.61	0.545	0.5825	0.65	0.415	0.64	0.6125	0.5825	0.655	0.655	0.6625	0.5575	0.5625	0.4575	0.605
201	0.59204	0.609453	0.542289	0.587065	0.649254	0.422886	0.641791	0.61194	0.579602	0.661692	0.661692	0.664179	0.562189	0.559701	0.460199	0.60199
202	0.594059	0.608911	0.544554	0.591584	0.65099	0.420792	0.643564	0.613861	0.576733	0.663366	0.663366	0.665842	0.561881	0.564356	0.457921	0.59901
203	0.598522	0.610837	0.549261	0.591133	0.650246	0.418719	0.642857	0.6133	0.573892	0.660099	0.660099	0.665025	0.564039	0.566502	0.460591	0.605911
204	0.60049	0.607843	0.546569	0.588235	0.64951	0.421569	0.642157	0.612745	0.573529	0.661765	0.661765	0.664216	0.566176	0.563725	0.463235	0.612745
205	0.604878	0.604878	0.543902	0.587805	0.64878	0.419512	0.643902	0.612195	0.573171	0.663415	0.663415	0.663415	0.563415	0.563415	0.465854	0.612195
206	0.606796	0.606796	0.543689	0.584951	0.648058	0.417476	0.645631	0.614078	0.575243	0.660194	0.660194	0.662621	0.56068	0.567961	0.468447	0.61165
207	0.608696	0.60628	0.545894	0.584541	0.649758	0.417874	0.647343	0.615942	0.577295	0.657005	0.657005	0.666667	0.562802	0.570048	0.468599	0.613527
208	0.605769	0.608173	0.550481	0.586538	0.651442	0.420673	0.646635	0.617788	0.574519	0.658654	0.658654	0.670673	0.5625	0.572115	0.471154	0.612981
209	0.602871	0.610048	0.547847	0.593301	0.650718	0.42823	0.648325	0.619617	0.574163	0.655502	0.655502	0.669856	0.559809	0.57177	0.4689	0.61244
210	0.604762	0.611905	0.545238	0.595238	0.65	0.433333	0.65	0.619048	0.578571	0.654762	0.654762	0.669048	0.559524	0.57381	0.469048	0.609524
211	0.606635	0.611374	0.542654	0.599526	0.649289	0.433649	0.654028	0.620853	0.582938	0.654028	0.654028	0.668246	0.559242	0.57346	0.469194	0.606635
212	0.608491	0.613208	0.542453	0.606132	0.648585	0.431604	0.65566	0.622642	0.584906	0.653302	0.653302	0.669811	0.558962	0.573113	0.471698	0.610849
213	0.607981	0.615023	0.542254	0.607981	0.650235	0.431925	0.65493	0.624413	0.586854	0.657277	0.657277	0.671362	0.556338	0.570423	0.471831	0.610329
214	0.607477	0.616822	0.542056	0.60514	0.651869	0.434579	0.656542	0.623832	0.586449	0.656542	0.656542	0.675234	0.556075	0.57243	0.474299	0.61215
215	0.609302	0.618605	0.539535	0.604651	0.651163	0.432558	0.655814	0.625581	0.586047	0.655814	0.655814	0.67907	0.553488	0.574419	0.476744	0.613953
216	0.608796	0.618056	0.541667	0.608796	0.652778	0.43287	0.652778	0.625	0.587963	0.655093	0.655093	0.68287	0.550926	0.574074	0.481481	0.613426
217	0.608295	0.62212	0.539171	0.608295	0.652074	0.435484	0.64977	0.62212	0.589862	0.654378	0.654378	0.684332	0.550691	0.578341	0.481567	0.617512
218	0.610092	0.623853	0.541284	0.607798	0.658257	0.43578	0.649083	0.630734	0.591743	0.658257	0.658257	0.683486	0.550459	0.580275	0.481651	0.619266
219	0.611872	0.623288	0.538813	0.609589	0.655251	0.43379	0.646119	0.634703	0.591324	0.659817	0.659817	0.684932	0.552511	0.582192	0.481735	0.618721
220	0.615909	0.622727	0.540909	0.613636	0.654545	0.434091	0.643182	0.638636	0.590909	0.659091	0.659091	0.686364	0.554545	0.579545	0.484091	0.618182
221	0.615385	0.624434	0.540724	0.613122	0.651584	0.436652	0.642534	0.638009	0.59276	0.660633	0.660633	0.690045	0.554299	0.579186	0.486425	0.617647
222	0.614865	0.621622	0.538288	0.614865	0.648649	0.436937	0.644144	0.637387	0.592342	0.65991	0.65991	0.689189	0.558559	0.581081	0.488739	0.617117
223	0.616592	0.621076	0.540359	0.618834	0.650224	0.439462	0.64574	0.634529	0.591928	0.656951	0.656951	0.692825	0.558296	0.58296	0.491031	0.618834
224	0.613839	0.618304	0.544643	0.620536	0.651786	0.439732	0.647321	0.633929	0.591518	0.658482	0.658482	0.694196	0.555804	0.587054	0.488839	0.616071
225	0.615556	0.622222	0.548889	0.626667	0.653333	0.442222	0.651111	0.637778	0.593333	0.66	0.66	0.693333	0.553333	0.586667	0.486667	0.62
226	0.615044	0.621681	0.553097	0.623894	0.654867	0.44469	0.652655	0.637168	0.595133	0.659292	0.659292	0.692478	0.55531	0.588496	0.486726	0.621681
227	0.612335	0.621145	0.557269	0.625551	0.654185	0.442731	0.651982	0.636564	0.594714	0.665198	0.665198	0.696035	0.557269	0.585903	0.486784	0.621145
228	0.616228	0.625	0.557018	0.629386	0.653509	0.445175	0.651316	0.633772	0.594298	0.66886	0.66886	0.695175	0.557018	0.587719	0.484649	0.618421
229	0.615721	0.626638	0.556769	0.631004	0.650655	0.447598	0.650655	0.633188	0.59607	0.665939	0.665939	0.696507	0.558952	0.587336	0.4869	0.624454
230	0.613043	0.626087	0.558696	0.630435	0.654348	0.445652	0.65	0.632609	0.595652	0.667391	0.667391	0.697826	0.558696	0.591304	0.486957	0.626087
231	0.61039	0.627706	0.562771	0.632035	0.655844	0.448052	0.649351	0.632035	0.597403	0.67316	0.67316	0.701299	0.560606	0.593074	0.489177	0.625541
232	0.612069	0.62931	0.56681	0.631466	0.657328	0.450431	0.648707	0.633621	0.601293	0.676724	0.676724	0.700431	0.5625	0.590517	0.49569	0.627155
233	0.611588	0.628755	0.564378	0.630901	0.656652	0.45279	0.648069	0.635193	0.603004	0.678112	0.678112	0.703863	0.566524	0.592275	0.495708	0.630901
234	0.613248	0.626068	0.561966	0.632479	0.662393	0.452991	0.649573	0.643162	0.604701	0.679487	0.679487	0.702991	0.568376	0.59188	0.49359	0.630342
235	0.619149	0.62766	0.561702	0.63617	0.66383	0.455319	0.651064	0.642553	0.606383	0.676596	0.676596	0.702128	0.568085	0.591489	0.493617	0.629787
236	0.620763	0.627119	0.559322	0.635593	0.663136	0.455508	0.654661	0.646186	0.603814	0.677966	0.677966	0.699153	0.567797	0.59322	0.491525	0.629237
237	0.618143	0.626582	0.559072	0.639241	0.662447	0.455696	0.656118	0.649789	0.603376	0.677215	0.677215	0.696203	0.57384	0.597046	0.491561	0.632911
238	0.617647	0.628151	0.556723	0.640756	0.659664	0.455882	0.657563	0.651261	0.607143	0.67437	0.67437	0.697479	0.573529	0.594538	0.491597	0.636555
239	0.617155	0.629707	0.554393	0.642259	0.656904	0.453975	0.656904	0.654812	0.608787	0.675732	0.675732	0.696653	0.575314	0.594142	0.493724	0.640167
240	0.616667	0.629167	0.554167	0.645833	0.65625	0.45625	0.65625	0.65625	0.608333	0.679167	0.679167	0.697917	0.575	0.595833	0.495833	0.641667
241	0.616183	0.628631	0.558091	0.645228	0.655602	0.458506	0.653527	0.653527	0.607884	0.680498	0.680498	0.701245	0.578838	0.593361	0.497925	0.641079
242	0.615702	0.632231	0.56405	0.644628	0.657025	0.460744	0.650826	0.657025	0.609504	0.681818	0.681818	0.698347	0.580579	0.592975	0.495868	0.644628
243	0.615226	0.633745	0.561728	0.644033	0.656379	0.462963	0.648148	0.656379	0.609053	0.683128	0.683128	0.699588	0.580247	0.596708	0.495885	0.644033
244	0.614754	0.637295	0.559426	0.645492	0.655738	0.463115	0.647541	0.655738	0.610656	0.682377	0.682377	0.70082	0.584016	0.596311	0.497951	0.643443
245	0.614286	0.636735	0.561224	0.644898	0.661224	0.463265	0.646939	0.655102	0.610204	0.681633	0.681633	0.7	0.583673	0.597959	0.5	0.642857
246	0.615854	0.642276	0.558943	0.646341	0.664634	0.465447	0.648374	0.652439	0.613821	0.680894	0.680894	0.70122	0.583333	0.597561	0.497967	0.644309
247	0.617409	0.6417	0.558704	0.649798	0.663968	0.469636	0.651822	0.651822	0.617409	0.680162	0.680162	0.700405	0.582996	0.597166	0.495951	0.6417
248	0.620968	0.641129	0.560484	0.649194	0.665323	0.467742	0.653226	0.653226	0.614919	0.679435	0.679435	0.705645	0.582661	0.594758	0.497984	0.645161
249	0.62249	0.640562	0.560241	0.65261	0.664659	0.467871	0.654618	0.65261	0.618474	0.678715	0.678715	0.704819	0.584337	0.598394	0.5	0.64257
250	0.62	0.64	0.564	0.654	0.662	0.47	0.656	0.654	0.622	0.68	0.68	0.706	0.584	0.6	0.502	0.642
251	0.619522	0.639442	0.561753	0.655378	0.661355	0.472112	0.657371	0.657371	0.625498	0.681275	0.681275	0.705179	0.587649	0.59761	0.505976	0.641434
252	0.619048	0.640873	0.561508	0.654762	0.660714	0.472222	0.65873	0.65873	0.625	0.68254	0.68254	0.704365	0.587302	0.597222	0.503968	0.640873
253	0.616601	0.644269	0.565217	0.658103	0.662055	0.470356	0.656126	0.656126	0.624506	0.679842	0.679842	0.70751	0.588933	0.600791	0.505929	0.640316
254	0.61811	0.645669	0.566929	0.659449	0.661417	0.472441	0.659449	0.65748	0.625984	0.679134	0.679134	0.708661	0.59252	0.602362	0.505906	0.645669
255	0.621569	0.647059	0.568627	0.656863	0.660784	0.472549	0.658824	0.662745	0.62549	0.676471	0.676471	0.709804	0.594118	0.603922	0.507843	0.647059
256	0.623047	0.648438	0.570312	0.65625	0.658203	0.476562	0.658203	0.662109	0.623047	0.679688	0.679688	0.708984	0.597656	0.603516	0.507812	0.648438
257	0.620623	0.649805	0.570039	0.655642	0.657588	0.478599	0.659533	0.663424	0.626459	0.678988	0.678988	0.708171	0.601167	0.607004	0.507782	0.645914
258	0.620155	0.649225	0.569767	0.658915	0.660853	0.478682	0.660853	0.662791	0.624031	0.676357	0.676357	0.709302	0.600775	0.606589	0.507752	0.647287
259	0.625483	0.65251	0.571429	0.662162	0.662162	0.482625	0.660232	0.662162	0.623552	0.681467	0.681467	0.710425	0.602317	0.606178	0.509653	0.646718
260	0.623077	0.655769	0.575	0.659615	0.663462	0.484615	0.657692	0.665385	0.625	0.678846	0.678846	0.711538	0.605769	0.607692	0.509615	0.644231
261	0.622605	0.657088	0.574713	0.666667	0.662835	0.48659	0.659004	0.666667	0.624521	0.681992	0.681992	0.708812	0.605364	0.60728	0.51341	0.643678
262	0.625954	0.656489	0.578244	0.666031	0.666031	0.48855	0.658397	0.666031	0.625954	0.685115	0.685115	0.709924	0.604962	0.612595	0.51145	0.64313
263	0.625475	0.657795	0.581749	0.6673	0.665399	0.490494	0.657795	0.665399	0.627376	0.686312	0.686312	0.711027	0.606464	0.61597	0.511407	0.644487
264	0.623106	0.657197	0.583333	0.664773	0.668561	0.49053	0.660985	0.668561	0.630682	0.689394	0.689394	0.712121	0.604167	0.61553	0.511364	0.647727
265	0.622642	0.656604	0.583019	0.666038	0.666038	0.49434	0.660377	0.671698	0.632075	0.690566	0.690566	0.713208	0.603774	0.615094	0.515094	0.645283
266	0.62594	0.657895	0.588346	0.665414	0.663534	0.496241	0.661654	0.674812	0.631579	0.693609	0.693609	0.716165	0.609023	0.614662	0.513158	0.646617
267	0.627341	0.657303	0.589888	0.664794	0.666667	0.498127	0.664794	0.67603	0.634831	0.694757	0.694757	0.715356	0.608614	0.614232	0.514981	0.64794
268	0.628731	0.658582	0.591418	0.664179	0.666045	0.5	0.664179	0.675373	0.63806	0.69403	0.69403	0.716418	0.613806	0.613806	0.514925	0.649254
269	0.630112	0.657993	0.589219	0.663569	0.665428	0.501859	0.667286	0.67658	0.635688	0.695167	0.695167	0.715613	0.6171	0.613383	0.51487	0.652416
270	0.631481	0.659259	0.592593	0.662963	0.664815	0.503704	0.668519	0.675926	0.635185	0.696296	0.696296	0.716667	0.616667	0.612963	0.516667	0.655556
271	0.632841	0.660517	0.595941	0.664207	0.666052	0.50369	0.667897	0.678967	0.634686	0.695572	0.695572	0.715867	0.618081	0.614391	0.51845	0.658672
272	0.637868	0.661765	0.595588	0.667279	0.670956	0.507353	0.667279	0.678309	0.632353	0.694853	0.694853	0.716912	0.621324	0.617647	0.520221	0.663603
273	0.637363	0.659341	0.600733	0.668498	0.672161	0.509158	0.668498	0.681319	0.6337	0.694139	0.694139	0.714286	0.622711	0.617216	0.520147	0.664835
274	0.638686	0.658759	0.59854	0.675182	0.673358	0.509124	0.669708	0.682482	0.638686	0.69708	0.69708	0.713504	0.624088	0.616788	0.520073	0.662409
275	0.638182	0.656364	0.603636	0.678182	0.674545	0.512727	0.672727	0.683636	0.64	0.7	0.7	0.710909	0.625455	0.616364	0.52	0.663636
276	0.637681	0.655797	0.606884	0.677536	0.673913	0.516304	0.673913	0.686594	0.641304	0.701087	0.701087	0.711957	0.628623	0.617754	0.518116	0.663043
277	0.637184	0.658845	0.604693	0.676895	0.67148	0.516245	0.676895	0.687726	0.642599	0.702166	0.702166	0.716606	0.629964	0.617329	0.523466	0.662455
278	0.642086	0.661871	0.607914	0.67446	0.67446	0.516187	0.676259	0.690647	0.645683	0.703237	0.703237	0.717626	0.627698	0.622302	0.521583	0.663669
279	0.643369	0.663082	0.609319	0.673835	0.673835	0.516129	0.673835	0.688172	0.650538	0.702509	0.702509	0.716846	0.629032	0.623656	0.52509	0.663082
280	0.644643	0.664286	0.608929	0.675	0.675	0.519643	0.673214	0.6875	0.65	0.7	0.7	0.716071	0.628571	0.626786	0.526786	0.666071
281	0.649466	0.663701	0.613879	0.676157	0.679715	0.523132	0.676157	0.688612	0.651246	0.697509	0.697509	0.718861	0.631673	0.628114	0.532028	0.66548
282	0.648936	0.663121	0.617021	0.675532	0.682624	0.52305	0.677305	0.687943	0.652482	0.702128	0.702128	0.719858	0.632979	0.629433	0.530142	0.664894
283	0.646643	0.662544	0.616608	0.674912	0.683746	0.526502	0.674912	0.685512	0.65371	0.704947	0.704947	0.719081	0.632509	0.628975	0.531802	0.666078
284	0.647887	0.663732	0.617958	0.676056	0.683099	0.524648	0.676056	0.684859	0.653169	0.705986	0.705986	0.71831	0.632042	0.630282	0.533451	0.663732
285	0.647368	0.666667	0.622807	0.678947	0.680702	0.524561	0.678947	0.687719	0.65614	0.703509	0.703509	0.715789	0.633333	0.629825	0.536842	0.661404
286	0.645105	0.664336	0.624126	0.676573	0.685315	0.527972	0.68007	0.685315	0.655594	0.702797	0.702797	0.716783	0.632867	0.627622	0.536713	0.662587
287	0.644599	0.662021	0.627178	0.675958	0.686411	0.529617	0.681185	0.684669	0.658537	0.703833	0.703833	0.716028	0.634146	0.627178	0.54007	0.662021
288	0.645833	0.659722	0.630208	0.677083	0.689236	0.532986	0.680556	0.685764	0.65625	0.704861	0.704861	0.71875	0.633681	0.630208	0.541667	0.661458
289	0.647059	0.6609	0.634948	0.678201	0.688581	0.536332	0.678201	0.686851	0.655709	0.704152	0.704152	0.717993	0.638408	0.629758	0.543253	0.66263
290	0.644828	0.662069	0.632759	0.67931	0.687931	0.541379	0.67931	0.689655	0.655172	0.705172	0.705172	0.717241	0.637931	0.631034	0.544828	0.662069
291	0.64433	0.661512	0.632302	0.680412	0.689003	0.544674	0.682131	0.690722	0.652921	0.704467	0.704467	0.716495	0.639175	0.637457	0.544674	0.664948
292	0.643836	0.662671	0.636986	0.679795	0.688356	0.544521	0.683219	0.688356	0.650685	0.705479	0.705479	0.717466	0.636986	0.635274	0.542808	0.664384
293	0.645051	0.66041	0.636519	0.682594	0.68942	0.546075	0.6843	0.68942	0.651877	0.708191	0.708191	0.716724	0.636519	0.634812	0.540956	0.663823
294	0.646259	0.661565	0.637755	0.683673	0.690476	0.54932	0.687075	0.690476	0.651361	0.709184	0.709184	0.717687	0.636054	0.637755	0.540816	0.663265
295	0.647458	0.664407	0.638983	0.684746	0.689831	0.549153	0.689831	0.69322	0.649153	0.711864	0.711864	0.722034	0.638983	0.638983	0.540678	0.662712
296	0.64527	0.665541	0.636824	0.689189	0.692568	0.547297	0.690878	0.690878	0.646959	0.712838	0.712838	0.722973	0.638514	0.638514	0.54223	0.663851
297	0.649832	0.6633	0.636364	0.690236	0.693603	0.547138	0.691919	0.690236	0.644781	0.715488	0.715488	0.722222	0.639731	0.639731	0.542088	0.664983
298	0.649329	0.66443	0.637584	0.689597	0.699664	0.550336	0.689597	0.692953	0.645973	0.716443	0.716443	0.721477	0.644295	0.64094	0.54698	0.667785
299	0.650502	0.66388	0.637124	0.687291	0.702341	0.551839	0.690635	0.69398	0.647157	0.714047	0.714047	0.722408	0.64214	0.640468	0.546823	0.668896
300	0.651667	0.663333	0.638333	0.686667	0.701667	0.555	0.693333	0.691667	0.648333	0.715	0.715	0.725	0.648333	0.638333	0.551667	0.666667
301	0.652824	0.66113	0.639535	0.687708	0.700997	0.553156	0.694352	0.692691	0.647841	0.714286	0.714286	0.727575	0.647841	0.641196	0.553156	0.667774
302	0.655629	0.660596	0.637417	0.690397	0.705298	0.556291	0.698675	0.695364	0.645695	0.720199	0.720199	0.726821	0.647351	0.642384	0.556291	0.672185
303	0.655116	0.663366	0.641914	0.688119	0.707921	0.557756	0.69967	0.69967	0.646865	0.719472	0.719472	0.726073	0.648515	0.643564	0.561056	0.673267
304	0.652961	0.661184	0.641447	0.6875	0.707237	0.559211	0.699013	0.702303	0.646382	0.71875	0.71875	0.726974	0.649671	0.643092	0.559211	0.672697
305	0.652459	0.663934	0.642623	0.690164	0.708197	0.562295	0.7	0.701639	0.64918	0.722951	0.722951	0.727869	0.64918	0.644262	0.557377	0.67377
306	0.651961	0.665033	0.642157	0.689542	0.70915	0.565359	0.704248	0.702614	0.648693	0.723856	0.723856	0.72549	0.650327	0.642157	0.558824	0.676471
307	0.651466	0.662866	0.641694	0.688925	0.710098	0.568404	0.705212	0.701954	0.649837	0.721498	0.721498	0.728013	0.651466	0.641694	0.558632	0.675896
308	0.650974	0.662338	0.644481	0.689935	0.709416	0.571429	0.706169	0.701299	0.649351	0.720779	0.720779	0.728896	0.654221	0.63961	0.561688	0.676948
309	0.653722	0.66343	0.644013	0.68932	0.708738	0.574434	0.708738	0.700647	0.650485	0.721683	0.721683	0.726537	0.653722	0.640777	0.564725	0.677994
310	0.653226	0.66129	0.641935	0.691935	0.708065	0.572581	0.71129	0.703226	0.651613	0.722581	0.722581	0.724194	0.654839	0.643548	0.564516	0.679032
311	0.654341	0.660772	0.643087	0.689711	0.709003	0.573955	0.709003	0.700965	0.652733	0.72508	0.72508	0.723473	0.652733	0.641479	0.564309	0.681672
312	0.655449	0.661859	0.644231	0.689103	0.709936	0.573718	0.711538	0.698718	0.653846	0.724359	0.724359	0.725962	0.653846	0.642628	0.565705	0.679487
313	0.65655	0.662939	0.645367	0.691693	0.709265	0.576677	0.71246	0.701278	0.653355	0.722045	0.722045	0.723642	0.653355	0.64377	0.567093	0.678914
314	0.659236	0.66242	0.646497	0.691083	0.711783	0.578025	0.716561	0.702229	0.654459	0.721338	0.721338	0.726115	0.657643	0.644904	0.566879	0.681529
315	0.660317	0.666667	0.647619	0.693651	0.709524	0.57619	0.715873	0.703175	0.655556	0.72381	0.72381	0.725397	0.657143	0.644444	0.565079	0.684127
316	0.65981	0.666139	0.650316	0.691456	0.712025	0.579114	0.713608	0.702532	0.655063	0.724684	0.724684	0.726266	0.656646	0.648734	0.563291	0.686709
317	0.662461	0.667192	0.65142	0.692429	0.711356	0.578864	0.712934	0.70347	0.654574	0.723975	0.723975	0.723975	0.657729	0.648265	0.564669	0.689274
318	0.66195	0.668239	0.652516	0.693396	0.709119	0.581761	0.712264	0.705975	0.658805	0.726415	0.726415	0.727987	0.658805	0.646226	0.56761	0.690252
319	0.663009	0.666144	0.653605	0.695925	0.710031	0.581505	0.714734	0.703762	0.661442	0.724138	0.724138	0.730408	0.659875	0.647335	0.5721	0.689655
320	0.665625	0.664062	0.654687	0.696875	0.7125	0.5875	0.715625	0.70625	0.665625	0.725	0.725	0.73125	0.660937	0.646875	0.575	0.6875
321	0.665109	0.665109	0.655763	0.696262	0.711838	0.587227	0.716511	0.707165	0.666667	0.727414	0.727414	0.733645	0.661994	0.647975	0.574766	0.688474
322	0.669255	0.664596	0.65528	0.695652	0.71118	0.590062	0.715839	0.708075	0.667702	0.728261	0.728261	0.731366	0.659938	0.649068	0.576087	0.687888
323	0.667183	0.667183	0.657895	0.695046	0.712074	0.589783	0.713622	0.708978	0.668731	0.726006	0.726006	0.73065	0.662539	0.650155	0.575851	0.687307
324	0.669753	0.669753	0.660494	0.695988	0.712963	0.589506	0.717593	0.71142	0.669753	0.725309	0.725309	0.729938	0.660494	0.649691	0.57716	0.688272
325	0.667692	0.670769	0.66	0.693846	0.710769	0.595385	0.718462	0.713846	0.672308	0.724615	0.724615	0.729231	0.66	0.652308	0.576923	0.689231
326	0.671779	0.671779	0.662577	0.691718	0.708589	0.596626	0.719325	0.714724	0.673313	0.72546	0.72546	0.728528	0.661043	0.650307	0.578221	0.690184
327	0.671254	0.674312	0.66055	0.695719	0.70948	0.59633	0.720183	0.715596	0.675841	0.727829	0.727829	0.727829	0.659021	0.651376	0.579511	0.689602
328	0.672256	0.676829	0.660061	0.696646	0.707317	0.597561	0.724085	0.714939	0.67378	0.730183	0.730183	0.730183	0.66311	0.650915	0.579268	0.690549
329	0.671733	0.676292	0.661094	0.697568	0.708207	0.598784	0.723404	0.717325	0.674772	0.731003	0.731003	0.732523	0.664134	0.648936	0.577508	0.693009
330	0.674242	0.675758	0.663636	0.695455	0.713636	0.6	0.724242	0.716667	0.674242	0.730303	0.730303	0.731818	0.663636	0.65	0.575758	0.692424
331	0.672205	0.675227	0.663142	0.696375	0.714502	0.598187	0.723565	0.716012	0.675227	0.732628	0.732628	0.732628	0.667674	0.649547	0.577039	0.694864
332	0.673193	0.676205	0.661145	0.695783	0.713855	0.599398	0.724398	0.715361	0.676205	0.731928	0.731928	0.731928	0.665663	0.652108	0.578313	0.697289
333	0.674174	0.677177	0.660661	0.695195	0.713213	0.599099	0.725225	0.717718	0.677177	0.731231	0.731231	0.731231	0.665165	0.651652	0.57958	0.696697
334	0.673653	0.676647	0.663174	0.699102	0.712575	0.598802	0.724551	0.721557	0.678144	0.733533	0.733533	0.733533	0.664671	0.652695	0.577844	0.699102
335	0.673134	0.679104	0.665672	0.698507	0.713433	0.6	0.725373	0.722388	0.679104	0.732836	0.732836	0.737313	0.662687	0.656716	0.577612	0.7
336	0.675595	0.684524	0.666667	0.697917	0.715774	0.598214	0.72619	0.724702	0.68006	0.733631	0.733631	0.739583	0.66369	0.65625	0.577381	0.700893
337	0.676558	0.686944	0.666172	0.70178	0.719585	0.597923	0.727003	0.724036	0.679525	0.735905	0.735905	0.740356	0.663205	0.655786	0.577151	0.700297
338	0.677515	0.690828	0.66568	0.701183	0.720414	0.600592	0.726331	0.723373	0.677515	0.738166	0.738166	0.739645	0.664201	0.656805	0.576923	0.698225
339	0.679941	0.69469	0.665192	0.702065	0.721239	0.60177	0.727139	0.724189	0.678466	0.737463	0.737463	0.740413	0.663717	0.656342	0.576696	0.699115
340	0.680882	0.697059	0.666176	0.701471	0.722059	0.6	0.726471	0.726471	0.679412	0.736765	0.736765	0.738235	0.663235	0.658824	0.577941	0.698529
341	0.681818	0.696481	0.664223	0.702346	0.725806	0.601173	0.727273	0.72434	0.677419	0.739003	0.739003	0.739003	0.664223	0.659824	0.579179	0.699413
342	0.681287	0.695906	0.663743	0.703216	0.726608	0.600877	0.72807	0.725146	0.678363	0.738304	0.738304	0.739766	0.662281	0.660819	0.581871	0.700292
343	0.683673	0.696793	0.666181	0.702624	0.730321	0.602041	0.727405	0.72449	0.677843	0.737609	0.737609	0.741983	0.667638	0.663265	0.587464	0.701166
344	0.68314	0.699128	0.668605	0.703488	0.731105	0.600291	0.728198	0.725291	0.680233	0.738372	0.738372	0.741279	0.671512	0.670058	0.587209	0.700581
345	0.684058	0.701449	0.666667	0.707246	0.733333	0.601449	0.726087	0.723188	0.682609	0.74058	0.74058	0.742029	0.671014	0.669565	0.585507	0.7
346	0.682081	0.702312	0.66474	0.709538	0.732659	0.601156	0.726879	0.722543	0.680636	0.738439	0.738439	0.742775	0.67052	0.669075	0.583815	0.699422
347	0.685879	0.704611	0.662824	0.711816	0.731988	0.602305	0.727666	0.723343	0.681556	0.737752	0.737752	0.744957	0.670029	0.668588	0.587896	0.698847
348	0.688218	0.708333	0.663793	0.711207	0.731322	0.603448	0.728448	0.728448	0.681034	0.737069	0.737069	0.74569	0.672414	0.66954	0.58908	0.701149
349	0.689112	0.707736	0.663324	0.713467	0.733524	0.603152	0.727794	0.727794	0.681948	0.737822	0.737822	0.749284	0.67192	0.669054	0.590258	0.704871
350	0.688571	0.707143	0.661429	0.711429	0.735714	0.602857	0.728571	0.73	0.684286	0.738571	0.738571	0.751429	0.672857	0.668571	0.588571	0.707143
351	0.689459	0.707977	0.660969	0.710826	0.737892	0.605413	0.72792	0.729345	0.683761	0.737892	0.737892	0.750712	0.673789	0.669516	0.588319	0.707977
352	0.690341	0.708807	0.661932	0.713068	0.738636	0.606534	0.728693	0.728693	0.68608	0.737216	0.737216	0.75142	0.674716	0.669034	0.589489	0.707386
353	0.688385	0.706799	0.66289	0.713881	0.739377	0.606232	0.729462	0.729462	0.688385	0.736544	0.736544	0.753541	0.675637	0.669972	0.590652	0.705382
354	0.689266	0.706215	0.662429	0.714689	0.737288	0.605932	0.728814	0.730226	0.690678	0.738701	0.738701	0.757062	0.679379	0.670904	0.590395	0.70339
355	0.688732	0.708451	0.661972	0.715493	0.73662	0.608451	0.728169	0.730986	0.688732	0.738028	0.738028	0.756338	0.680282	0.670423	0.590141	0.705634
356	0.691011	0.710674	0.662921	0.714888	0.740169	0.606742	0.727528	0.730337	0.689607	0.740169	0.740169	0.758427	0.679775	0.672753	0.589888	0.703652
357	0.693277	0.708683	0.665266	0.712885	0.740896	0.609244	0.72549	0.733894	0.691877	0.739496	0.739496	0.759104	0.684874	0.672269	0.591036	0.703081
358	0.694134	0.708101	0.664804	0.712291	0.74162	0.610335	0.723464	0.734637	0.692737	0.738827	0.738827	0.759777	0.684358	0.670391	0.590782	0.706704
359	0.694986	0.707521	0.664345	0.713092	0.74234	0.611421	0.722841	0.735376	0.693593	0.740947	0.740947	0.761838	0.683844	0.672702	0.591922	0.710306
360	0.693056	0.705556	0.666667	0.713889	0.741667	0.611111	0.723611	0.733333	0.694444	0.738889	0.738889	0.7625	0.686111	0.676389	0.593056	0.711111
361	0.692521	0.704986	0.67036	0.713296	0.742382	0.609418	0.725762	0.734072	0.696676	0.739612	0.739612	0.763158	0.689751	0.680055	0.592798	0.714681
362	0.69337	0.707182	0.668508	0.712707	0.743094	0.610497	0.726519	0.733425	0.696133	0.741713	0.741713	0.765193	0.694751	0.678177	0.592541	0.712707
363	0.695592	0.707989	0.668044	0.712121	0.742424	0.610193	0.727273	0.731405	0.698347	0.741047	0.741047	0.76584	0.69697	0.681818	0.595041	0.714876
364	0.695055	0.708791	0.668956	0.711538	0.741758	0.611264	0.728022	0.73489	0.699176	0.740385	0.740385	0.769231	0.697802	0.682692	0.597527	0.714286
365	0.694521	0.708219	0.668493	0.712329	0.741096	0.609589	0.730137	0.735616	0.69863	0.738356	0.738356	0.771233	0.69863	0.683562	0.59589	0.716438
366	0.693989	0.70765	0.672131	0.715847	0.741803	0.610656	0.73224	0.740437	0.699454	0.739071	0.739071	0.770492	0.699454	0.684426	0.599727	0.714481
367	0.69346	0.707084	0.671662	0.719346	0.741144	0.614441	0.734332	0.741144	0.700272	0.739782	0.739782	0.771117	0.701635	0.683924	0.60218	0.716621
368	0.691576	0.70788	0.669837	0.721467	0.741848	0.61413	0.736413	0.741848	0.699728	0.73913	0.73913	0.771739	0.703804	0.686141	0.603261	0.71875
369	0.692412	0.708672	0.673442	0.719512	0.741192	0.615176	0.738482	0.741192	0.700542	0.738482	0.738482	0.772358	0.704607	0.686992	0.602981	0.719512
370	0.693243	0.712162	0.674324	0.718919	0.743243	0.617568	0.740541	0.739189	0.702703	0.736486	0.736486	0.771622	0.704054	0.686486	0.604054	0.721622
371	0.692722	0.710243	0.675202	0.721024	0.742588	0.621294	0.745283	0.739892	0.700809	0.737197	0.737197	0.772237	0.707547	0.687332	0.606469	0.72372
372	0.694892	0.712366	0.676075	0.72043	0.744624	0.625	0.747312	0.739247	0.698925	0.739247	0.739247	0.772849	0.706989	0.688172	0.606183	0.725806
373	0.69437	0.713137	0.676944	0.72118	0.743968	0.628686	0.746649	0.742627	0.699732	0.741287	0.741287	0.773458	0.705094	0.686327	0.607239	0.726542
374	0.69385	0.713904	0.680481	0.720588	0.744652	0.628342	0.747326	0.743316	0.704545	0.741979	0.741979	0.774064	0.704545	0.684492	0.608289	0.729947
375	0.692	0.714667	0.678667	0.721333	0.745333	0.630667	0.748	0.742667	0.704	0.744	0.744	0.773333	0.706667	0.684	0.606667	0.729333
376	0.694149	0.715426	0.678191	0.723404	0.744681	0.634309	0.74734	0.742021	0.706117	0.743351	0.743351	0.772606	0.710106	0.68617	0.610372	0.728723
377	0.693634	0.71618	0.681698	0.725464	0.744032	0.637931	0.748011	0.742706	0.706897	0.745358	0.745358	0.77321	0.712202	0.685676	0.61008	0.728117
378	0.695767	0.720899	0.686508	0.728836	0.742063	0.638889	0.748677	0.742063	0.707672	0.747354	0.747354	0.775132	0.714286	0.685185	0.613757	0.727513
379	0.699208	0.722955	0.689974	0.729551	0.741425	0.639842	0.751979	0.741425	0.708443	0.74934	0.74934	0.773087	0.716359	0.686016	0.614776	0.728232
380	0.7	0.726316	0.690789	0.728947	0.742105	0.642105	0.752632	0.742105	0.706579	0.748684	0.748684	0.772368	0.715789	0.685526	0.614474	0.728947
381	0.7021	0.725722	0.691601	0.729659	0.742782	0.64042	0.754593	0.744094	0.709974	0.748031	0.748031	0.772966	0.716535	0.687664	0.614173	0.732283
382	0.701571	0.725131	0.691099	0.729058	0.742147	0.640052	0.756545	0.743455	0.710733	0.748691	0.748691	0.772251	0.715969	0.685864	0.615183	0.731675
383	0.704961	0.723238	0.691906	0.72846	0.744125	0.642298	0.758486	0.744125	0.711488	0.748042	0.748042	0.770235	0.718016	0.685379	0.616188	0.734987
384	0.705729	0.723958	0.69401	0.730469	0.74349	0.643229	0.757812	0.744792	0.71224	0.747396	0.747396	0.773438	0.720052	0.6875	0.614583	0.736979
385	0.706494	0.725974	0.694805	0.733766	0.742857	0.645455	0.757143	0.748052	0.712987	0.748052	0.748052	0.776623	0.722078	0.688312	0.614286	0.737662
386	0.707254	0.727979	0.695596	0.734456	0.743523	0.646373	0.757772	0.747409	0.71114	0.748705	0.748705	0.774611	0.724093	0.689119	0.61399	0.743523
387	0.70801	0.726098	0.700258	0.739018	0.742894	0.645995	0.75969	0.74677	0.713178	0.748062	0.748062	0.77261	0.724806	0.68863	0.614987	0.742894
388	0.707474	0.726804	0.701031	0.740979	0.744845	0.646907	0.759021	0.748711	0.713918	0.748711	0.748711	0.771907	0.725515	0.689433	0.617268	0.743557
389	0.705656	0.727506	0.70437	0.744216	0.744216	0.650386	0.758355	0.748072	0.715938	0.748072	0.748072	0.775064	0.72365	0.688946	0.615681	0.744216
390	0.707692	0.726923	0.703846	0.746154	0.742308	0.653846	0.761538	0.748718	0.719231	0.75	0.75	0.774359	0.725641	0.691026	0.615385	0.742308
391	0.707161	0.727621	0.707161	0.746803	0.742967	0.65601	0.76087	0.749361	0.721228	0.750639	0.750639	0.774936	0.726343	0.691816	0.620205	0.744246
392	0.709184	0.727041	0.707908	0.751276	0.741071	0.656888	0.762755	0.752551	0.719388	0.751276	0.751276	0.776786	0.730867	0.690051	0.621173	0.744898
393	0.708651	0.726463	0.709924	0.754453	0.74173	0.659033	0.764631	0.754453	0.720102	0.750636	0.750636	0.776081	0.73028	0.692112	0.624682	0.745547
394	0.709391	0.727157	0.713198	0.755076	0.741117	0.658629	0.766497	0.755076	0.720812	0.751269	0.751269	0.775381	0.730964	0.694162	0.625635	0.743655
395	0.713924	0.726582	0.712658	0.75443	0.743038	0.659494	0.765823	0.755696	0.720253	0.750633	0.750633	0.775949	0.731646	0.693671	0.625316	0.743038
396	0.715909	0.72601	0.713384	0.752525	0.742424	0.659091	0.763889	0.757576	0.72096	0.752525	0.752525	0.77399	0.732323	0.694444	0.627525	0.743687
397	0.716625	0.725441	0.716625	0.754408	0.741814	0.65869	0.765743	0.756927	0.719144	0.751889	0.751889	0.775819	0.732997	0.695214	0.629723	0.745592
398	0.718593	0.723618	0.71608	0.756281	0.742462	0.660804	0.770101	0.758794	0.717337	0.752513	0.752513	0.776382	0.733668	0.69598	0.630653	0.744975
399	0.719298	0.723058	0.716792	0.755639	0.743108	0.661654	0.770677	0.759398	0.718045	0.75188	0.75188	0.774436	0.735589	0.695489	0.629073	0.74812
400	0.72125	0.7225	0.7175	0.75375	0.74125	0.66375	0.77	0.76125	0.72125	0.7525	0.7525	0.77625	0.73375	0.69625	0.63125	0.74875
401	0.720698	0.724439	0.718204	0.755611	0.741895	0.668329	0.770574	0.764339	0.721945	0.753117	0.753117	0.775561	0.735661	0.697007	0.633416	0.749377
402	0.721393	0.725124	0.721393	0.756219	0.745025	0.669154	0.771144	0.764925	0.721393	0.754975	0.754975	0.774876	0.737562	0.699005	0.635572	0.747512
403	0.724566	0.724566	0.722084	0.758065	0.744417	0.671216	0.771712	0.766749	0.720844	0.755583	0.755583	0.775434	0.736973	0.698511	0.635236	0.748139
404	0.72401	0.725248	0.722772	0.757426	0.74505	0.674505	0.773515	0.769802	0.721535	0.753713	0.753713	0.777228	0.735149	0.699257	0.634901	0.75
405	0.725926	0.725926	0.724691	0.75679	0.744444	0.677778	0.774074	0.77037	0.719753	0.75679	0.75679	0.777778	0.737037	0.698765	0.634568	0.753086
406	0.724138	0.727833	0.724138	0.757389	0.745074	0.676108	0.773399	0.770936	0.720443	0.759852	0.759852	0.779557	0.736453	0.699507	0.635468	0.753695
407	0.726044	0.730958	0.724816	0.757985	0.7457	0.68059	0.772727	0.77027	0.722359	0.761671	0.761671	0.780098	0.737101	0.700246	0.636364	0.753071
408	0.727941	0.731618	0.727941	0.757353	0.745098	0.681373	0.77451	0.769608	0.723039	0.759804	0.759804	0.779412	0.737745	0.702206	0.636029	0.751225
409	0.727384	0.732274	0.729829	0.757946	0.743276	0.682152	0.775061	0.770171	0.722494	0.760391	0.760391	0.777506	0.740831	0.704156	0.639364	0.749389
410	0.729268	0.731707	0.729268	0.762195	0.743902	0.685366	0.776829	0.773171	0.72439	0.760976	0.760976	0.776829	0.740244	0.706098	0.640244	0.74878
411	0.72871	0.733577	0.731144	0.76399	0.744526	0.687348	0.779805	0.774939	0.725061	0.761557	0.761557	0.776156	0.740876	0.706813	0.641119	0.748175
412	0.728155	0.735437	0.730583	0.76335	0.743932	0.68932	0.781553	0.775485	0.724515	0.762136	0.762136	0.776699	0.742718	0.708738	0.643204	0.75
413	0.727603	0.734867	0.731235	0.762712	0.744552	0.690073	0.782082	0.774818	0.726392	0.765133	0.765133	0.77845	0.743341	0.710654	0.645278	0.750605
414	0.730676	0.735507	0.733092	0.76087	0.743961	0.690821	0.781401	0.774155	0.727053	0.7657	0.7657	0.777778	0.743961	0.713768	0.644928	0.752415
415	0.728916	0.738554	0.731325	0.759036	0.744578	0.692771	0.780723	0.774699	0.728916	0.76747	0.76747	0.779518	0.743373	0.715663	0.644578	0.753012
416	0.730769	0.737981	0.731971	0.760817	0.746394	0.69351	0.782452	0.772837	0.729567	0.768029	0.768029	0.778846	0.745192	0.71875	0.647837	0.754808
417	0.731415	0.739808	0.733813	0.761391	0.745803	0.695444	0.782974	0.77458	0.730216	0.770983	0.770983	0.779376	0.748201	0.719424	0.651079	0.755396
418	0.73445	0.740431	0.735646	0.761962	0.748804	0.696172	0.783493	0.778708	0.728469	0.771531	0.771531	0.779904	0.748804	0.720096	0.650718	0.754785
419	0.73389	0.738663	0.735084	0.761337	0.747017	0.699284	0.785203	0.781623	0.729117	0.77327	0.77327	0.78043	0.749403	0.720764	0.652745	0.756563
420	0.735714	0.738095	0.734524	0.760714	0.74881	0.702381	0.786905	0.782143	0.732143	0.775	0.775	0.780952	0.75119	0.721429	0.654762	0.757143
421	0.73753	0.73753	0.73753	0.761283	0.752969	0.703088	0.787411	0.785036	0.733967	0.775534	0.775534	0.783848	0.749406	0.720903	0.653207	0.755344
422	0.735782	0.740521	0.738152	0.760664	0.75237	0.702607	0.7891	0.78436	0.734597	0.776066	0.776066	0.783175	0.751185	0.721564	0.654028	0.755924
423	0.738771	0.742317	0.738771	0.761229	0.751773	0.70331	0.793144	0.786052	0.736407	0.776596	0.776596	0.783688	0.752955	0.723404	0.653664	0.756501
424	0.739387	0.741745	0.738208	0.762972	0.754717	0.70283	0.794811	0.787736	0.738208	0.775943	0.775943	0.785377	0.753538	0.722877	0.652123	0.757075
425	0.743529	0.743529	0.74	0.763529	0.755294	0.704706	0.795294	0.788235	0.737647	0.776471	0.776471	0.785882	0.755294	0.724706	0.651765	0.757647
426	0.745305	0.744131	0.74061	0.765258	0.754695	0.705399	0.795775	0.789906	0.738263	0.776995	0.776995	0.785211	0.757042	0.724178	0.652582	0.75939
427	0.74356	0.747073	0.744731	0.764637	0.75644	0.70726	0.795082	0.789227	0.741218	0.777518	0.777518	0.786885	0.75644	0.724824	0.652225	0.761124
428	0.746495	0.748832	0.742991	0.764019	0.757009	0.707944	0.795561	0.78972	0.741822	0.779206	0.779206	0.787383	0.758178	0.726636	0.653037	0.760514
429	0.750583	0.748252	0.741259	0.763403	0.75641	0.707459	0.797203	0.789044	0.74359	0.778555	0.778555	0.787879	0.758741	0.728438	0.655012	0.763403
430	0.751163	0.747674	0.74186	0.762791	0.756977	0.709302	0.797674	0.787209	0.743023	0.77907	0.77907	0.789535	0.759302	0.733721	0.655814	0.765116
431	0.75174	0.75058	0.743619	0.764501	0.757541	0.711137	0.799304	0.791183	0.7471	0.779582	0.779582	0.788863	0.757541	0.736659	0.655452	0.766821
432	0.75463	0.752315	0.743056	0.766204	0.756944	0.71412	0.800926	0.792824	0.747685	0.78125	0.78125	0.789352	0.758102	0.738426	0.66088	0.769676
433	0.754042	0.754042	0.744804	0.764434	0.757506	0.71709	0.80254	0.793303	0.749423	0.781755	0.781755	0.790993	0.759815	0.741339	0.661663	0.770208
434	0.754608	0.754608	0.745392	0.766129	0.75576	0.717742	0.801843	0.796083	0.75	0.78341	0.78341	0.792627	0.760369	0.739631	0.663594	0.770737
435	0.754023	0.754023	0.747126	0.767816	0.757471	0.716092	0.804598	0.796552	0.748276	0.786207	0.786207	0.793103	0.758621	0.73908	0.664368	0.771264
436	0.755734	0.75344	0.75	0.770642	0.758028	0.715596	0.806193	0.798165	0.75344	0.788991	0.788991	0.795872	0.756881	0.741972	0.665138	0.772936
437	0.756293	0.754005	0.750572	0.773455	0.757437	0.718535	0.806636	0.797483	0.755149	0.789474	0.789474	0.79405	0.756293	0.742563	0.665904	0.773455
438	0.756849	0.753425	0.752283	0.773973	0.760274	0.716895	0.809361	0.797945	0.753425	0.792237	0.792237	0.794521	0.757991	0.743151	0.666667	0.773973
439	0.757403	0.755125	0.752847	0.774487	0.759681	0.71754	0.810934	0.797267	0.756264	0.794989	0.794989	0.79385	0.757403	0.741458	0.667426	0.776765
440	0.757955	0.757955	0.754545	0.775	0.760227	0.719318	0.8125	0.795455	0.757955	0.793182	0.793182	0.794318	0.760227	0.742045	0.669318	0.778409
441	0.75737	0.75737	0.752834	0.77551	0.764172	0.721088	0.811791	0.795918	0.75737	0.795918	0.795918	0.794785	0.760771	0.744898	0.670068	0.777778
442	0.757919	0.755656	0.753394	0.776018	0.765837	0.721719	0.813348	0.79638	0.760181	0.794118	0.794118	0.795249	0.760181	0.748869	0.671946	0.780543
443	0.758465	0.756208	0.75395	0.776524	0.766366	0.721219	0.814898	0.79684	0.76298	0.795711	0.795711	0.793454	0.761851	0.749436	0.672686	0.778781
444	0.759009	0.754505	0.754505	0.778153	0.768018	0.722973	0.815315	0.796171	0.763514	0.797297	0.797297	0.793919	0.762387	0.748874	0.673423	0.781532
445	0.759551	0.75618	0.755056	0.779775	0.769663	0.725843	0.81573	0.797753	0.765169	0.797753	0.797753	0.794382	0.761798	0.748315	0.676404	0.783146
446	0.758969	0.756726	0.755605	0.78139	0.773543	0.725336	0.817265	0.797085	0.765695	0.798206	0.798206	0.794843	0.764574	0.748879	0.680493	0.786996
447	0.759508	0.757271	0.757271	0.782998	0.772931	0.725951	0.817673	0.796421	0.766219	0.797539	0.797539	0.795302	0.765101	0.748322	0.678971	0.789709
448	0.762277	0.758929	0.758929	0.783482	0.773438	0.727679	0.819196	0.797991	0.765625	0.799107	0.799107	0.797991	0.764509	0.746652	0.680804	0.791295
449	0.762806	0.759465	0.762806	0.785078	0.771715	0.728285	0.818486	0.798441	0.766147	0.800668	0.800668	0.798441	0.767261	0.746102	0.683742	0.790646
450	0.761111	0.761111	0.762222	0.784444	0.77	0.73	0.821111	0.796667	0.766667	0.803333	0.803333	0.797778	0.765556	0.75	0.685556	0.788889
451	0.762749	0.761641	0.762749	0.786031	0.77051	0.72949	0.821508	0.799335	0.766075	0.804878	0.804878	0.799335	0.766075	0.748337	0.686253	0.791574
452	0.764381	0.763274	0.763274	0.784292	0.769912	0.728982	0.824115	0.798673	0.766593	0.80531	0.80531	0.799779	0.767699	0.747788	0.690265	0.790929
453	0.766004	0.762693	0.762693	0.786976	0.770419	0.728477	0.825607	0.800221	0.768212	0.807947	0.807947	0.799117	0.767108	0.748344	0.689845	0.791391
454	0.76652	0.762115	0.763216	0.786344	0.773128	0.730176	0.825991	0.801762	0.767621	0.80837	0.80837	0.799559	0.767621	0.748899	0.689427	0.794053
455	0.764835	0.761538	0.767033	0.787912	0.773626	0.732967	0.827473	0.803297	0.767033	0.808791	0.808791	0.8	0.769231	0.749451	0.689011	0.794505
456	0.766447	0.763158	0.76864	0.787281	0.774123	0.735746	0.830044	0.804825	0.767544	0.808114	0.808114	0.800439	0.769737	0.75	0.689693	0.794956
457	0.769147	0.763676	0.772429	0.786652	0.776805	0.73523	0.830416	0.805252	0.769147	0.806346	0.806346	0.800875	0.770241	0.750547	0.689278	0.796499
458	0.768559	0.7631	0.772926	0.78821	0.777293	0.737991	0.834061	0.806769	0.770742	0.80786	0.80786	0.802402	0.770742	0.753275	0.691048	0.796943
459	0.772331	0.763617	0.77451	0.79085	0.776688	0.737473	0.834423	0.80719	0.771242	0.80719	0.80719	0.800654	0.771242	0.753813	0.691721	0.798475
460	0.773913	0.766304	0.778261	0.792391	0.777174	0.736957	0.834783	0.808696	0.772826	0.807609	0.807609	0.801087	0.770652	0.753261	0.692391	0.797826
461	0.773319	0.766811	0.776573	0.795011	0.778742	0.738612	0.835141	0.810195	0.775488	0.809111	0.809111	0.800434	0.77115	0.754881	0.694143	0.799349
462	0.772727	0.766234	0.777056	0.795455	0.779221	0.738095	0.83658	0.808442	0.774892	0.810606	0.810606	0.799784	0.769481	0.754329	0.695887	0.800866
463	0.772138	0.767819	0.775378	0.795896	0.780778	0.740821	0.835853	0.807775	0.776458	0.809935	0.809935	0.802376	0.768898	0.75486	0.696544	0.800216
464	0.772629	0.770474	0.775862	0.796336	0.780172	0.741379	0.838362	0.809267	0.778017	0.810345	0.810345	0.802802	0.770474	0.755388	0.695043	0.802802
465	0.775269	0.769892	0.777419	0.794624	0.78172	0.743011	0.83871	0.809677	0.78172	0.809677	0.809677	0.803226	0.774194	0.754839	0.695699	0.803226
466	0.776824	0.770386	0.780043	0.793991	0.781116	0.745708	0.839056	0.811159	0.783262	0.812232	0.812232	0.805794	0.775751	0.754292	0.695279	0.803648
467	0.779443	0.769807	0.779443	0.796574	0.781585	0.746253	0.83833	0.811563	0.782655	0.812634	0.812634	0.807281	0.778373	0.755889	0.697002	0.805139
468	0.782051	0.772436	0.780983	0.79594	0.782051	0.748932	0.838675	0.813034	0.784188	0.811966	0.811966	0.807692	0.779915	0.75641	0.69765	0.805556
469	0.785714	0.773987	0.782516	0.797441	0.782516	0.750533	0.840085	0.812367	0.78678	0.812367	0.812367	0.810235	0.782516	0.759062	0.698294	0.80597
470	0.788298	0.775532	0.781915	0.797872	0.781915	0.752128	0.842553	0.811702	0.790426	0.814894	0.814894	0.809574	0.782979	0.761702	0.7	0.807447
471	0.789809	0.778132	0.783439	0.798301	0.782378	0.752654	0.846072	0.809979	0.79087	0.816348	0.816348	0.808917	0.784501	0.76327	0.700637	0.807856
472	0.790254	0.779661	0.783898	0.800847	0.78072	0.754237	0.847458	0.809322	0.792373	0.815678	0.815678	0.810381	0.787076	0.763771	0.701271	0.808263
473	0.789641	0.780127	0.783298	0.799154	0.782241	0.755814	0.849894	0.810782	0.795983	0.816068	0.816068	0.809725	0.788584	0.764271	0.700846	0.807611
474	0.792194	0.779536	0.78481	0.800633	0.781646	0.757384	0.850211	0.812236	0.796414	0.814346	0.814346	0.811181	0.787975	0.765823	0.700422	0.809072
475	0.794737	0.78	0.785263	0.802105	0.783158	0.761053	0.850526	0.814737	0.798947	0.813684	0.813684	0.813684	0.787368	0.766316	0.702105	0.807368
476	0.796218	0.779412	0.785714	0.802521	0.785714	0.760504	0.851891	0.818277	0.79937	0.813025	0.813025	0.814076	0.788866	0.766807	0.702731	0.806723
477	0.796646	0.780922	0.786164	0.801887	0.786164	0.763103	0.853249	0.818658	0.798742	0.814465	0.814465	0.814465	0.790356	0.769392	0.704403	0.809224
478	0.796025	0.782427	0.786611	0.801255	0.788703	0.763598	0.855649	0.819038	0.800209	0.8159	0.8159	0.814854	0.791841	0.768828	0.706067	0.809623
479	0.796451	0.782881	0.7881	0.80167	0.790188	0.765136	0.856994	0.822547	0.80167	0.814196	0.814196	0.817328	0.793319	0.769311	0.705637	0.807933
480	0.796875	0.783333	0.789583	0.805208	0.790625	0.765625	0.857292	0.821875	0.8	0.814583	0.814583	0.816667	0.792708	0.767708	0.70625	0.810417
481	0.797297	0.782744	0.790021	0.806653	0.79106	0.767152	0.858628	0.822245	0.801455	0.816008	0.816008	0.818087	0.79106	0.768191	0.7079	0.810811
482	0.79668	0.782158	0.790456	0.807054	0.792531	0.76971	0.858921	0.823651	0.802905	0.818465	0.818465	0.818465	0.791494	0.76971	0.710581	0.810166
483	0.800207	0.784679	0.791925	0.808489	0.792961	0.773292	0.861284	0.822981	0.803313	0.81677	0.81677	0.819876	0.795031	0.772257	0.713251	0.810559
484	0.799587	0.785124	0.792355	0.808884	0.793388	0.775826	0.86157	0.822314	0.803719	0.818182	0.818182	0.822314	0.794421	0.772727	0.716942	0.81095
485	0.8	0.783505	0.793814	0.809278	0.791753	0.776289	0.863918	0.823711	0.804124	0.820619	0.820619	0.823711	0.795876	0.773196	0.717526	0.81134
486	0.80144	0.786008	0.795267	0.809671	0.79321	0.776749	0.865226	0.823045	0.805556	0.823045	0.823045	0.823045	0.796296	0.772634	0.717078	0.812757
487	0.802875	0.787474	0.794661	0.811088	0.793634	0.778234	0.865503	0.825462	0.805955	0.825462	0.825462	0.826489	0.797741	0.774127	0.720739	0.812115
488	0.804303	0.789959	0.794057	0.8125	0.795082	0.780738	0.865779	0.82582	0.806352	0.826844	0.826844	0.826844	0.79918	0.77459	0.720287	0.8125
489	0.805726	0.790389	0.794479	0.812883	0.796524	0.782209	0.867076	0.826176	0.808793	0.828221	0.828221	0.828221	0.800613	0.777096	0.720859	0.813906
490	0.807143	0.792857	0.794898	0.812245	0.797959	0.782653	0.868367	0.826531	0.810204	0.829592	0.829592	0.829592	0.80102	0.777551	0.721429	0.816327
491	0.809572	0.793279	0.796334	0.814664	0.800407	0.784114	0.868635	0.828921	0.811609	0.832994	0.832994	0.827902	0.801426	0.779022	0.721996	0.815682
492	0.810976	0.793699	0.79878	0.816057	0.800813	0.785569	0.868902	0.829268	0.815041	0.833333	0.833333	0.829268	0.799797	0.778455	0.726626	0.818089
493	0.811359	0.796146	0.801217	0.820487	0.802231	0.788032	0.871197	0.8286	0.815416	0.834686	0.834686	0.8286	0.801217	0.781947	0.729209	0.817444
494	0.812753	0.798583	0.802632	0.82085	0.801619	0.790486	0.873482	0.826923	0.816802	0.83502	0.83502	0.828947	0.801619	0.782389	0.729757	0.817814
495	0.812121	0.79798	0.80303	0.822222	0.80404	0.789899	0.874747	0.829293	0.819192	0.835354	0.835354	0.830303	0.80202	0.782828	0.731313	0.819192
496	0.813508	0.800403	0.802419	0.822581	0.803427	0.790323	0.875	0.831653	0.819556	0.836694	0.836694	0.832661	0.801411	0.784274	0.735887	0.819556
497	0.813883	0.800805	0.801811	0.820926	0.805835	0.792757	0.875252	0.831992	0.818913	0.838028	0.838028	0.831992	0.800805	0.782696	0.737425	0.817907
498	0.817269	0.802209	0.804217	0.821285	0.806225	0.795181	0.876506	0.833333	0.821285	0.836345	0.836345	0.832329	0.803213	0.783133	0.738956	0.819277
499	0.818637	0.803607	0.804609	0.822645	0.807615	0.795591	0.877756	0.836673	0.822645	0.837675	0.837675	0.832665	0.805611	0.783567	0.739479	0.819639
500	0.822	0.802	0.804	0.823	0.807	0.799	0.878	0.839	0.822	0.84	0.84	0.836	0.805	0.785	0.74	0.821
501	0.823353	0.802395	0.805389	0.825349	0.810379	0.800399	0.88024	0.840319	0.825349	0.842315	0.842315	0.836327	0.808383	0.784431	0.743513	0.824351
502	0.826693	0.802789	0.803785	0.829681	0.811753	0.800797	0.880478	0.840637	0.825697	0.844622	0.844622	0.839641	0.808765	0.785857	0.744024	0.824701
503	0.826044	0.804175	0.805169	0.831014	0.812127	0.803181	0.880716	0.840954	0.826044	0.84493	0.84493	0.840954	0.810139	0.787276	0.744533	0.824056
504	0.827381	0.804563	0.806548	0.832341	0.811508	0.803571	0.882937	0.84127	0.826389	0.845238	0.845238	0.84127	0.810516	0.787698	0.74504	0.824405
505	0.828713	0.805941	0.806931	0.832673	0.814851	0.80396	0.884158	0.842574	0.826733	0.844554	0.844554	0.842574	0.811881	0.788119	0.748515	0.827723
506	0.829051	0.806324	0.806324	0.833992	0.816206	0.804348	0.885375	0.842885	0.829051	0.844862	0.844862	0.843874	0.812253	0.789526	0.75	0.827075
507	0.829389	0.807692	0.80572	0.83432	0.816568	0.80572	0.886588	0.84714	0.829389	0.846154	0.846154	0.844181	0.814596	0.790927	0.748521	0.82643
508	0.829724	0.806102	0.807087	0.834646	0.814961	0.807087	0.886811	0.845472	0.830709	0.848425	0.848425	0.846457	0.814961	0.791339	0.749016	0.825787
509	0.831041	0.806483	0.80943	0.836935	0.816306	0.807466	0.887033	0.844794	0.832024	0.850688	0.850688	0.848723	0.816306	0.793713	0.751473	0.829077
510	0.831373	0.807843	0.811765	0.838235	0.815686	0.810784	0.888235	0.845098	0.832353	0.851961	0.851961	0.85	0.818627	0.794118	0.752941	0.829412
511	0.833659	0.811155	0.812133	0.838552	0.817025	0.812133	0.888454	0.845401	0.833659	0.85225	0.85225	0.851272	0.818004	0.794521	0.755382	0.830724
512	0.833984	0.813477	0.813477	0.839844	0.817383	0.814453	0.888672	0.84668	0.833008	0.851562	0.851562	0.853516	0.819336	0.794922	0.755859	0.830078
513	0.836257	0.812865	0.81384	0.841131	0.819688	0.815789	0.888889	0.847953	0.833333	0.853801	0.853801	0.854776	0.820663	0.796296	0.75731	0.832359
514	0.837549	0.81323	0.816148	0.843385	0.820039	0.816148	0.890078	0.850195	0.83463	0.855058	0.855058	0.854086	0.821012	0.798638	0.757782	0.83463
515	0.836893	0.814563	0.816505	0.843689	0.821359	0.818447	0.891262	0.851456	0.836893	0.85534	0.85534	0.854369	0.82233	0.8	0.761165	0.834951
516	0.83624	0.81686	0.81686	0.843992	0.822674	0.819767	0.892442	0.853682	0.835271	0.856589	0.856589	0.85562	0.822674	0.802326	0.763566	0.838178
517	0.834623	0.817215	0.818182	0.845261	0.823017	0.821083	0.89265	0.854932	0.836557	0.857834	0.857834	0.855899	0.823017	0.801741	0.764023	0.838491
518	0.834942	0.818533	0.819498	0.84556	0.824324	0.822394	0.892857	0.855212	0.836873	0.857143	0.857143	0.855212	0.822394	0.803089	0.766409	0.838803
519	0.837187	0.819846	0.820809	0.846821	0.825626	0.822736	0.894027	0.856455	0.836224	0.856455	0.856455	0.856455	0.822736	0.803468	0.768786	0.83815
520	0.8375	0.822115	0.822115	0.848077	0.825962	0.824038	0.894231	0.855769	0.8375	0.854808	0.854808	0.855769	0.822115	0.803846	0.770192	0.838462
521	0.836852	0.821497	0.822457	0.850288	0.828215	0.827255	0.894434	0.857006	0.838772	0.855086	0.855086	0.856046	0.824376	0.806142	0.772553	0.838772
522	0.835249	0.821839	0.822797	0.849617	0.828544	0.829502	0.896552	0.856322	0.840038	0.855364	0.855364	0.858238	0.824713	0.807471	0.773946	0.840996
523	0.838432	0.823136	0.824092	0.85086	0.828872	0.83174	0.897706	0.857553	0.8413	0.855641	0.855641	0.859465	0.824092	0.808795	0.775335	0.8413
524	0.839695	0.823473	0.825382	0.852099	0.829198	0.833969	0.897901	0.85687	0.843511	0.857824	0.857824	0.859733	0.824427	0.808206	0.777672	0.840649
525	0.840952	0.822857	0.827619	0.852381	0.829524	0.835238	0.898095	0.859048	0.844762	0.858095	0.858095	0.859048	0.826667	0.809524	0.778095	0.840952
526	0.844106	0.822243	0.827947	0.851711	0.83365	0.836502	0.90019	0.860266	0.845057	0.858365	0.858365	0.859316	0.826996	0.809886	0.780418	0.839354
527	0.8463	0.825427	0.830171	0.852941	0.836812	0.837761	0.903226	0.86148	0.8463	0.857685	0.857685	0.859583	0.829222	0.812144	0.782732	0.841556
528	0.845644	0.825758	0.830492	0.852273	0.838068	0.839962	0.904356	0.861742	0.846591	0.858902	0.858902	0.860795	0.828598	0.815341	0.784091	0.842803
529	0.847826	0.827032	0.831758	0.852552	0.839319	0.84121	0.905482	0.861059	0.847826	0.861059	0.861059	0.861059	0.830813	0.816635	0.784499	0.844045
530	0.848113	0.826415	0.832075	0.85566	0.837736	0.842453	0.90566	0.863208	0.848113	0.862264	0.862264	0.861321	0.830189	0.817925	0.785849	0.843396
531	0.850282	0.826742	0.832392	0.856874	0.838041	0.845574	0.905838	0.865348	0.850282	0.862524	0.862524	0.863465	0.83145	0.817326	0.785311	0.845574
532	0.850564	0.829887	0.832707	0.857143	0.839286	0.848684	0.906015	0.864662	0.852444	0.863722	0.863722	0.866541	0.832707	0.816729	0.788534	0.844925
533	0.85272	0.833021	0.836773	0.856473	0.841463	0.850844	0.907129	0.865854	0.853659	0.864916	0.864916	0.866792	0.831144	0.818011	0.790807	0.847092
534	0.853933	0.833333	0.837079	0.856742	0.843633	0.852996	0.907303	0.86985	0.855805	0.864232	0.864232	0.867041	0.833333	0.819288	0.791199	0.846442
535	0.85514	0.83271	0.838318	0.856075	0.84486	0.853271	0.907477	0.871963	0.857009	0.864486	0.864486	0.866355	0.834579	0.820561	0.791589	0.846729
536	0.85541	0.833955	0.839552	0.857276	0.846082	0.854478	0.908582	0.873134	0.858209	0.863806	0.863806	0.867537	0.833955	0.820896	0.791978	0.846082
537	0.85568	0.836127	0.841713	0.856611	0.846369	0.854749	0.909683	0.874302	0.860335	0.865922	0.865922	0.869646	0.836127	0.823091	0.794227	0.8473
538	0.857807	0.837361	0.841078	0.855948	0.846654	0.855019	0.910781	0.875465	0.863383	0.8671	0.8671	0.870818	0.83829	0.824349	0.795539	0.847584
539	0.859926	0.837662	0.842301	0.855288	0.846011	0.858071	0.911874	0.875696	0.864564	0.867347	0.867347	0.87013	0.83859	0.823748	0.798701	0.848794
540	0.861111	0.838889	0.842593	0.855556	0.847222	0.859259	0.912963	0.876852	0.866667	0.868519	0.868519	0.869444	0.839815	0.825	0.8	0.850926
541	0.863216	0.838262	0.842884	0.857671	0.848429	0.860444	0.913124	0.876155	0.867837	0.868762	0.868762	0.87061	0.840111	0.826248	0.798521	0.850277
542	0.863469	0.840406	0.844096	0.859779	0.850554	0.861624	0.913284	0.877306	0.869004	0.868081	0.868081	0.869004	0.839483	0.828413	0.798893	0.850554
543	0.866483	0.841621	0.846225	0.860037	0.850829	0.860958	0.914365	0.880295	0.870166	0.870166	0.870166	0.872007	0.8407	0.82965	0.800184	0.85175
544	0.865809	0.842831	0.849265	0.859375	0.852941	0.862132	0.914522	0.880515	0.871324	0.870404	0.870404	0.873162	0.84375	0.829963	0.803309	0.852022
545	0.86422	0.842202	0.850459	0.86055	0.853211	0.863303	0.915596	0.880734	0.872477	0.87156	0.87156	0.873394	0.844037	0.829358	0.804587	0.855046
546	0.862637	0.843407	0.85348	0.863553	0.854396	0.863553	0.916667	0.880952	0.872711	0.870879	0.870879	0.875458	0.845238	0.833333	0.805861	0.855311
547	0.864717	0.845521	0.855576	0.865631	0.855576	0.864717	0.916819	0.88117	0.872943	0.872029	0.872029	0.8766	0.845521	0.832724	0.808044	0.857404
548	0.865876	0.847628	0.856752	0.866788	0.857664	0.866788	0.917883	0.882299	0.874088	0.872263	0.872263	0.877737	0.847628	0.834854	0.810219	0.859489
549	0.867031	0.848816	0.857013	0.867942	0.858834	0.867942	0.920765	0.884335	0.876138	0.872495	0.872495	0.878871	0.849727	0.835155	0.811475	0.861566
550	0.867273	0.85	0.858182	0.87	0.860909	0.869091	0.921818	0.883636	0.875455	0.876364	0.876364	0.879091	0.851818	0.835455	0.812727	0.863636
551	0.870236	0.85118	0.859347	0.871143	0.862976	0.871143	0.92196	0.884755	0.875681	0.878403	0.878403	0.878403	0.852995	0.836661	0.814882	0.862976
552	0.872283	0.852355	0.859601	0.871377	0.863225	0.872283	0.923007	0.886775	0.876812	0.878623	0.878623	0.879529	0.854167	0.837862	0.817935	0.862319
553	0.873418	0.855335	0.859855	0.871609	0.863472	0.875226	0.923146	0.88698	0.878843	0.879747	0.879747	0.878843	0.85443	0.838156	0.819168	0.862568
554	0.876354	0.855596	0.861913	0.873646	0.864621	0.877256	0.924188	0.888087	0.880866	0.881769	0.881769	0.879964	0.857401	0.842058	0.8213	0.864621
555	0.876577	0.856757	0.864865	0.874775	0.863964	0.878378	0.925225	0.89009	0.881982	0.884685	0.884685	0.882883	0.857658	0.843243	0.822523	0.864865
556	0.877698	0.857014	0.866906	0.875899	0.864209	0.880396	0.92536	0.890288	0.883094	0.885791	0.885791	0.883993	0.857914	0.845324	0.823741	0.865108
557	0.878815	0.859964	0.867145	0.877917	0.864452	0.881508	0.927289	0.891382	0.885099	0.885996	0.885996	0.885099	0.859066	0.846499	0.824955	0.864452
558	0.879032	0.862007	0.866487	0.879032	0.864695	0.883513	0.928315	0.891577	0.886201	0.887097	0.887097	0.883513	0.861111	0.845878	0.824373	0.867384
559	0.879249	0.864043	0.866726	0.881038	0.864937	0.884615	0.928444	0.891771	0.889982	0.888193	0.888193	0.883721	0.86136	0.845259	0.826476	0.867621
560	0.879464	0.864286	0.867857	0.88125	0.865179	0.885714	0.929464	0.891964	0.891071	0.890179	0.890179	0.884821	0.863393	0.847321	0.827679	0.86875
561	0.878788	0.863636	0.868093	0.881462	0.86631	0.887701	0.931373	0.892157	0.891266	0.890374	0.890374	0.887701	0.862745	0.849376	0.827986	0.872549
562	0.881673	0.863879	0.870996	0.882562	0.867438	0.88968	0.931495	0.893238	0.892349	0.891459	0.891459	0.8879	0.864769	0.849644	0.829181	0.874555
563	0.883659	0.866785	0.872114	0.881883	0.867673	0.890764	0.934281	0.893428	0.89254	0.89254	0.89254	0.888988	0.867673	0.849911	0.828597	0.876554
564	0.884752	0.866135	0.875	0.882979	0.868794	0.89273	0.934397	0.894504	0.89273	0.894504	0.894504	0.889184	0.868794	0.851064	0.828901	0.878546
565	0.884956	0.867257	0.877876	0.882301	0.868142	0.89292	0.934513	0.89646	0.893805	0.89469	0.89469	0.890265	0.869912	0.851327	0.831858	0.878761
566	0.886042	0.867491	0.878975	0.883392	0.871025	0.894876	0.934629	0.897527	0.894876	0.89576	0.89576	0.892226	0.871025	0.853357	0.834806	0.879859
567	0.887125	0.867725	0.878307	0.88448	0.871252	0.896825	0.934744	0.897707	0.895062	0.897707	0.897707	0.893298	0.872134	0.853616	0.836861	0.880952
568	0.888204	0.867077	0.880282	0.885563	0.870599	0.897887	0.934859	0.898768	0.897007	0.898768	0.898768	0.893486	0.87412	0.855634	0.839789	0.883803
569	0.890158	0.869069	0.881371	0.885764	0.872583	0.899824	0.935852	0.900703	0.897188	0.899824	0.899824	0.895431	0.876098	0.855009	0.841828	0.884886
570	0.890351	0.871053	0.882456	0.886842	0.876316	0.901754	0.936842	0.900877	0.899123	0.901754	0.901754	0.896491	0.877193	0.85614	0.84386	0.886842
571	0.891419	0.872154	0.885289	0.888792	0.878284	0.903678	0.936953	0.902802	0.899299	0.903678	0.903678	0.895797	0.880911	0.857268	0.845009	0.888792
572	0.891608	0.874126	0.888112	0.891608	0.877622	0.90472	0.937937	0.903846	0.899476	0.902972	0.902972	0.898601	0.880245	0.859266	0.846154	0.888112
573	0.89267	0.874346	0.88918	0.891798	0.878709	0.904887	0.938918	0.903141	0.901396	0.904014	0.904014	0.898778	0.881326	0.861257	0.848168	0.888307
574	0.892857	0.876307	0.890244	0.892857	0.87892	0.905923	0.940767	0.905923	0.902439	0.905052	0.905052	0.899826	0.884146	0.86324	0.850174	0.887631
575	0.894783	0.878261	0.891304	0.893043	0.88	0.906957	0.941739	0.906957	0.904348	0.905217	0.905217	0.901739	0.885217	0.865217	0.851304	0.888696
576	0.896701	0.878472	0.890625	0.894097	0.881076	0.907118	0.942708	0.907118	0.904514	0.90625	0.90625	0.900174	0.884549	0.867188	0.852431	0.889757
577	0.898614	0.879549	0.892548	0.896014	0.882149	0.909012	0.944541	0.909012	0.904679	0.907279	0.907279	0.90208	0.884749	0.868284	0.854419	0.889948
578	0.899654	0.880623	0.893599	0.897059	0.883218	0.90917	0.944637	0.9109	0.907439	0.908304	0.908304	0.903114	0.884948	0.868512	0.857266	0.891869
579	0.901554	0.880829	0.893782	0.896373	0.88342	0.909326	0.945596	0.911917	0.906736	0.908463	0.908463	0.903282	0.885147	0.870466	0.85924	0.892919
580	0.90431	0.881897	0.893103	0.898276	0.885345	0.911207	0.946552	0.912069	0.908621	0.908621	0.908621	0.905172	0.887069	0.871552	0.861207	0.893103
581	0.905336	0.883821	0.895869	0.898451	0.887263	0.91222	0.946644	0.913941	0.909639	0.910499	0.910499	0.907917	0.888985	0.871773	0.864028	0.895009
582	0.907216	0.886598	0.897766	0.897766	0.888316	0.914089	0.948454	0.914089	0.909794	0.91323	0.91323	0.909794	0.890893	0.87457	0.86512	0.896907
583	0.908233	0.888508	0.898799	0.898799	0.890223	0.915094	0.9494	0.915094	0.910806	0.914237	0.914237	0.910806	0.891081	0.875643	0.867067	0.899657
584	0.90839	0.890411	0.898116	0.901541	0.891267	0.916096	0.950342	0.916952	0.910959	0.914384	0.914384	0.910103	0.892123	0.875	0.869863	0.899829
585	0.911966	0.890598	0.899145	0.900855	0.891453	0.917094	0.951282	0.917949	0.911966	0.916239	0.916239	0.910256	0.894017	0.876068	0.871795	0.901709
586	0.913823	0.891638	0.900171	0.903584	0.894198	0.918089	0.952218	0.918942	0.911263	0.917235	0.917235	0.912116	0.895051	0.87884	0.87372	0.90273
587	0.914821	0.893526	0.902044	0.9046	0.89523	0.91908	0.954003	0.921635	0.90971	0.918228	0.918228	0.914821	0.893526	0.881601	0.874787	0.902044
588	0.914966	0.897109	0.902211	0.907313	0.895408	0.920918	0.955782	0.920918	0.912415	0.920068	0.920068	0.914116	0.894558	0.882653	0.876701	0.903912
589	0.916808	0.900679	0.903226	0.908319	0.897284	0.921053	0.956706	0.92275	0.913413	0.921053	0.921053	0.914261	0.894737	0.885399	0.879457	0.905772
590	0.919492	0.901695	0.905085	0.910169	0.897458	0.922881	0.95678	0.922881	0.913559	0.922034	0.922034	0.915254	0.89661	0.885593	0.881356	0.907627
591	0.92132	0.903553	0.907783	0.912014	0.901015	0.923858	0.956853	0.922166	0.914552	0.92132	0.92132	0.916244	0.899323	0.885787	0.881557	0.907783
592	0.920608	0.903716	0.909628	0.913851	0.903716	0.924831	0.958615	0.923142	0.915541	0.921453	0.921453	0.918074	0.902027	0.887669	0.882601	0.907939
593	0.922428	0.905565	0.91231	0.91484	0.904722	0.926644	0.958685	0.924115	0.917369	0.921585	0.921585	0.918212	0.903035	0.889545	0.885329	0.908094
594	0.922559	0.906566	0.914141	0.914983	0.905724	0.927609	0.958754	0.925926	0.919192	0.923401	0.923401	0.920034	0.906566	0.891414	0.885522	0.910774
595	0.923529	0.909244	0.915966	0.917647	0.906723	0.930252	0.961345	0.927731	0.919328	0.92605	0.92605	0.921849	0.907563	0.893277	0.888235	0.911765
596	0.926174	0.910235	0.916107	0.919463	0.908557	0.932047	0.962248	0.92953	0.921141	0.926174	0.926174	0.923658	0.907718	0.894295	0.889262	0.911913
597	0.926298	0.911223	0.917923	0.919598	0.910385	0.933836	0.963987	0.928811	0.922948	0.927136	0.927136	0.923786	0.90871	0.89531	0.89196	0.913735
598	0.926421	0.91388	0.91806	0.921405	0.913043	0.934783	0.964047	0.930602	0.924749	0.929766	0.929766	0.924749	0.910535	0.896321	0.892977	0.91388
599	0.928214	0.914858	0.918197	0.923205	0.912354	0.936561	0.964942	0.932387	0.926544	0.930718	0.930718	0.926544	0.911519	0.898164	0.896494	0.914858
600	0.930833	0.915	0.918333	0.923333	0.911667	0.936667	0.966667	0.934167	0.9275	0.931667	0.931667	0.928333	0.914167	0.899167	0.899167	0.915833
601	0.932612	0.916805	0.920133	0.924293	0.913478	0.937604	0.966722	0.93594	0.929285	0.93178	0.93178	0.928453	0.915973	0.900166	0.900998	0.916805
602	0.933555	0.920266	0.922757	0.925249	0.916944	0.939369	0.966777	0.936877	0.931063	0.931894	0.931894	0.928571	0.917774	0.902824	0.902824	0.917774
603	0.936153	0.920398	0.924544	0.926202	0.91791	0.939469	0.968491	0.93864	0.932836	0.932836	0.932836	0.92869	0.919569	0.904643	0.904643	0.920398
604	0.936258	0.922185	0.925497	0.927152	0.92053	0.942053	0.968543	0.940397	0.93543	0.934603	0.934603	0.929636	0.92053	0.906457	0.907285	0.921358
605	0.938843	0.92314	0.927273	0.928099	0.921488	0.943802	0.971074	0.942149	0.934711	0.93719	0.93719	0.929752	0.920661	0.909917	0.908264	0.920661
606	0.938944	0.924917	0.929043	0.929868	0.923267	0.943894	0.971122	0.944719	0.936469	0.937294	0.937294	0.932343	0.922442	0.910891	0.911716	0.922442
607	0.940692	0.925865	0.929984	0.930807	0.925041	0.945634	0.971993	0.946458	0.937397	0.938221	0.938221	0.933278	0.923394	0.910214	0.913509	0.925041
608	0.940789	0.927632	0.933388	0.933388	0.927632	0.947368	0.972039	0.949836	0.940789	0.939967	0.939967	0.935033	0.924342	0.913651	0.916118	0.925987
609	0.941708	0.930213	0.93514	0.93514	0.929392	0.948276	0.972906	0.950739	0.941708	0.940887	0.940887	0.936782	0.926108	0.915435	0.91954	0.926929
610	0.943443	0.931148	0.936885	0.936066	0.930328	0.95	0.972951	0.952459	0.942623	0.941803	0.941803	0.938525	0.927869	0.918852	0.922131	0.927869
611	0.942717	0.93126	0.939444	0.93617	0.932079	0.953355	0.973813	0.953355	0.944354	0.942717	0.942717	0.939444	0.929624	0.920622	0.92144	0.929624
612	0.94281	0.933007	0.939542	0.937908	0.933007	0.954248	0.974673	0.955065	0.944444	0.94281	0.94281	0.941176	0.931373	0.92402	0.924837	0.93219
613	0.943719	0.934747	0.939641	0.940457	0.936378	0.955139	0.976346	0.955139	0.944535	0.942904	0.942904	0.942088	0.934747	0.924144	0.927406	0.934747
614	0.94544	0.938111	0.941368	0.941368	0.937296	0.956026	0.977199	0.95684	0.947068	0.943811	0.943811	0.942997	0.937296	0.927524	0.928339	0.935668
615	0.947967	0.939024	0.941463	0.944715	0.939837	0.957724	0.977236	0.958537	0.94878	0.944715	0.944715	0.943902	0.937398	0.929268	0.930081	0.938211
616	0.949675	0.939935	0.94237	0.94724	0.94237	0.959416	0.978084	0.960227	0.950487	0.94724	0.94724	0.946429	0.939935	0.931818	0.931818	0.940747
617	0.951378	0.940843	0.944895	0.948947	0.944895	0.960292	0.97893	0.960292	0.952998	0.948947	0.948947	0.947326	0.942464	0.93436	0.93436	0.942464
618	0.952265	0.942557	0.947411	0.950647	0.946602	0.961974	0.980583	0.961974	0.954693	0.949838	0.949838	0.949838	0.942557	0.936893	0.936893	0.944984
619	0.953958	0.944265	0.948304	0.952342	0.949919	0.964459	0.981422	0.962843	0.956381	0.951535	0.951535	0.951535	0.944265	0.939418	0.938611	0.946688
620	0.956452	0.945161	0.950806	0.954032	0.952419	0.965323	0.982258	0.964516	0.958871	0.952419	0.952419	0.953226	0.946774	0.941935	0.940323	0.947581
621	0.957327	0.946055	0.953301	0.954106	0.954106	0.967794	0.983092	0.966184	0.960548	0.953301	0.953301	0.955717	0.94847	0.943639	0.943639	0.950081
622	0.959003	0.949357	0.954984	0.955788	0.953376	0.96865	0.983923	0.967042	0.961415	0.954984	0.954984	0.955788	0.950965	0.945338	0.946141	0.952572
623	0.960674	0.951846	0.955056	0.956661	0.955859	0.970305	0.984751	0.969502	0.963884	0.956661	0.956661	0.957464	0.951846	0.94703	0.948636	0.953451
624	0.96234	0.954327	0.957532	0.958333	0.959135	0.971955	0.985577	0.970353	0.963141	0.957532	0.957532	0.959936	0.954327	0.949519	0.951122	0.955128
625	0.964	0.9552	0.96	0.9608	0.9592	0.9744	0.9856	0.9728	0.9648	0.9608	0.9608	0.9616	0.9552	0.9528	0.9528	0.9576
626	0.965655	0.958466	0.960064	0.96246	0.960863	0.976038	0.986422	0.974441	0.966454	0.961661	0.961661	0.963259	0.956869	0.954473	0.954473	0.960064
627	0.966507	0.95933	0.963317	0.964912	0.96252	0.977671	0.987241	0.975279	0.967305	0.963317	0.963317	0.96571	0.960128	0.955343	0.957735	0.96252
628	0.968153	0.961783	0.964968	0.965764	0.964968	0.978503	0.988057	0.976115	0.968949	0.964968	0.964968	0.968153	0.96258	0.957803	0.959395	0.964968
629	0.969793	0.963434	0.966614	0.966614	0.966614	0.979332	0.988076	0.978537	0.970588	0.966614	0.966614	0.969793	0.965819	0.958665	0.961049	0.966614
630	0.971429	0.965873	0.968254	0.969048	0.969048	0.980159	0.988095	0.980159	0.972222	0.969841	0.969841	0.972222	0.96746	0.961905	0.963492	0.969048
631	0.973851	0.967512	0.971474	0.972266	0.972266	0.982567	0.988906	0.980983	0.973851	0.973059	0.973059	0.974643	0.969097	0.965135	0.965927	0.972266
632	0.975475	0.970728	0.974684	0.973892	0.973101	0.984968	0.989715	0.981804	0.975475	0.974684	0.974684	0.974684	0.971519	0.967563	0.969146	0.974684
633	0.977093	0.973144	0.977883	0.976303	0.974724	0.986572	0.990521	0.983412	0.977093	0.977093	0.977093	0.976303	0.973934	0.969984	0.971564	0.976303
634	0.979495	0.974763	0.979495	0.977918	0.977129	0.987382	0.992114	0.984227	0.980284	0.977129	0.977129	0.977918	0.975552	0.973186	0.973186	0.977918
635	0.98189	0.977165	0.981102	0.97874	0.97874	0.989764	0.992913	0.985827	0.982677	0.979528	0.979528	0.979528	0.977953	0.975591	0.976378	0.980315
636	0.983491	0.97956	0.982704	0.981132	0.981132	0.990566	0.994497	0.987421	0.982704	0.982704	0.982704	0.982704	0.981132	0.978774	0.97956	0.981918
637	0.985871	0.982732	0.984301	0.984301	0.984301	0.991366	0.994505	0.988226	0.985086	0.984301	0.984301	0.984301	0.984301	0.981162	0.982732	0.984301
638	0.986677	0.985893	0.986677	0.986677	0.986677	0.992163	0.995298	0.989812	0.988245	0.987461	0.987461	0.986677	0.986677	0.984326	0.985893	0.987461
639	0.989045	0.988263	0.989828	0.989045	0.989045	0.992958	0.995305	0.992175	0.99061	0.989045	0.989045	0.989045	0.989828	0.98748	0.988263	0.989045
640	0.991406	0.990625	0.992188	0.990625	0.990625	0.995313	0.996875	0.994531	0.992969	0.992188	0.992188	0.991406	0.991406	0.990625	0.990625	0.991406
641	0.99454	0.99376	0.99454	0.99376	0.99376	0.99688	0.99844	0.99532	0.99454	0.99454	0.99454	0.99376	0.99376	0.99376	0.99376	0.99376
642	0.996885	0.996885	0.996885	0.996885	0.996885	0.997664	0.998442	0.997664	0.996885	0.996885	0.996885	0.996885	0.996885	0.996885	0.996885	0.996885
643	1	1	1	1	1	1	1	1	1	1	1	1	1	1	1	1

## Sheet: Figure 4a
Normalized Enrichment Scores (NES) of the GSEA analysis for the different methods in the iTREG data
	BaselineROTS	Lme	Pme_H	Pme_L	LMMS	MaSigPro_H	MaSigPro_L	BETR	Timecourse	Limma	LimmaSplines_H	LimmaSplines_L	EDGE_H	EDGE_L	OmicsLonDA	RolDE
GSE15659_NAIVE_CD4_TCELL_VS_ACTIVATED_TREG_G03_vs_G02	1.17569	0.986035	0.988619	0.881196	1.06645	1.0723	1.10863	1.09157	1.16693	0.993399	1.01164	0.951476	1.07775	1.02375	1.10831	1.08292
GSE15659_NAIVE_CD4_TCELL_VS_RESTING_TREG_G03_vs_G02	1.12702	1.04227	0.997138	0.985781	1.06021	1.25198	1.15096	1.14601	1.0901	1.14288	1.15801	1.09979	1.05825	1.02954	0.99151	1.09554
GSE15659_TREG_VS_TCONV_G03_vs_G02	0.882663	1.02865	0.881418	0.889427	0.916693	0.886691	0.806882	0.879951	1.04975	0.832645	0.844981	0.917639	0.963497	1.00186	0.962263	0.959072
GSE22045_TREG_VS_TCONV_G03_vs_G02	1.25753	1.05748	1.14791	1.02949	1.1297	1.26801	1.0061	1.24378	1.22391	1.29479	1.24302	1.17179	1.10431	1.03069	0.955842	1.19308
GSE25087_TREG_VS_TCONV_ADULT_G03_vs_G02	1.20155	1.21483	1.15141	1.20842	1.15884	1.25465	1.27371	1.20647	1.29925	1.24603	1.26598	1.26403	1.23597	1.26606	1.09723	1.31641
GSE7460_TCONV_VS_TREG_LN_G03_vs_G02	1.34551	1.34682	1.37517	1.25551	1.20959	1.28546	1.23794	1.38661	1.55138	1.30473	1.27723	1.20042	1.26901	1.19771	0.871544	1.4139
TREG_SIGNATURE_HUMAN_FERRARO_ET_AL_UP_G03_vs_G02	1.92015	1.26687	1.23831	1.04219	1.29461	1.42943	1.27791	1.45495	1.85885	1.40161	1.43313	1.62509	1.20449	1.04467	1.05255	1.45006
FOXP3_100_INTERACTING_PROTEINS_STRING_G03_vs_G02	1.64137	1.32009	1.23742	1.18847	1.34935	1.40291	1.49122	1.4106	1.558	1.54345	1.57887	1.39087	1.17809	1.27155	1.05481	1.41103
GSE15659_NAIVE_CD4_TCELL_VS_ACTIVATED_TREG_G05_vs_G02	0.994322	0.999808	0.957151	1.02145	1.04229	1.04746	1.15946	1.03961	1.00744	1.27208	1.12067	1.13547	1.03579	1.11334	1.21919	0.915115
GSE15659_NAIVE_CD4_TCELL_VS_RESTING_TREG_G05_vs_G02	0.930095	0.893565	0.838801	0.864507	1.01133	0.992344	1.01987	0.911612	0.873757	1.04941	0.915217	0.882066	0.860117	0.930452	1.06181	0.866489
GSE15659_TREG_VS_TCONV_G05_vs_G02	1.05296	1.02668	1.04644	1.05167	1.14974	1.11998	1.02984	1.22913	1.04833	1.20023	1.2547	1.09536	1.22159	1.19856	0.855082	1.13579
GSE22045_TREG_VS_TCONV_G05_vs_G02	1.28582	1.06323	1.15507	1.18732	1.26169	1.10352	1.1924	1.19347	1.27584	1.22846	1.20623	1.1642	1.14647	1.1303	1.03479	1.23248
GSE25087_TREG_VS_TCONV_ADULT_G05_vs_G02	1.1816	1.15743	1.18511	1.19286	1.17464	1.24439	1.17305	1.21342	1.16418	1.05129	1.12547	1.16812	1.11304	1.12646	1.01756	1.15542
GSE7460_TCONV_VS_TREG_LN_G05_vs_G02	1.44969	1.20752	0.971673	1.03915	1.1369	1.15487	1.11891	1.24773	1.33223	1.13084	1.11243	1.10937	1.04798	1.07255	0.950829	1.36825
TREG_SIGNATURE_HUMAN_FERRARO_ET_AL_UP_G05_vs_G02	1.60714	0.899742	1.11445	1.03544	0.978147	1.21317	1.20409	1.36607	1.75703	1.31928	1.2818	1.33991	1.04778	1.00364	0.834585	1.7203
FOXP3_100_INTERACTING_PROTEINS_STRING_G05_vs_G02	1.43923	1.09338	1.12148	1.04386	1.33707	1.37227	1.36563	1.16941	1.38957	1.39844	1.41971	1.27377	1.09515	1.04753	1.2537	1.29839
GSE24634_NAIVE_CD4_TCELL_VS_DAY10_IL4_CONV_TREG_G03_vs_G02	1.20238	1.23835	1.15465	1.19986	1.12174	1.14739	1.18772	1.26734	1.21769	1.28366	1.29319	1.17857	1.25014	1.2029	1.1024	1.21062
GSE24634_NAIVE_CD4_TCELL_VS_DAY3_IL4_CONV_TREG_G03_vs_G02	1.02187	1.00644	1.14403	1.08563	1.17158	1.12274	1.03256	1.22506	1.08422	1.18958	1.18218	1.06952	1.19615	1.19134	0.963023	1.16417
GSE24634_NAIVE_CD4_TCELL_VS_DAY5_IL4_CONV_TREG_G03_vs_G02	0.975929	1.09053	1.19895	1.16934	1.11977	1.06076	1.02966	1.1208	0.927707	1.08408	1.1001	1.07051	1.29727	1.24446	0.923609	1.13281
GSE24634_NAIVE_CD4_TCELL_VS_DAY7_IL4_CONV_TREG_G03_vs_G02	1.18904	1.13607	1.08872	0.977747	1.00155	1.07292	0.982988	1.26804	1.17976	1.17216	1.15377	1.0199	1.21633	1.17377	0.94733	1.14012
GSE24634_TREG_VS_TCONV_POST_DAY10_IL4_CONVERSION_G03_vs_G02	1.49671	1.1829	1.28441	1.2325	1.25051	1.21677	1.13153	1.3987	1.61276	1.36675	1.34032	1.31506	1.27924	1.19417	1.04758	1.50921
GSE24634_TREG_VS_TCONV_POST_DAY3_IL4_CONVERSION_G03_vs_G02	1.17323	0.881129	1.1345	1.04513	1.1826	1.23594	1.12667	1.10851	1.18574	1.15364	1.15646	1.15952	1.18971	1.13594	1.00074	1.1419
GSE24634_TREG_VS_TCONV_POST_DAY5_IL4_CONVERSION_G03_vs_G02	1.1186	1.02063	1.21454	1.12037	1.17468	1.09317	1.04385	1.25032	1.12805	1.18788	1.19351	1.164	1.14767	1.04217	1.02344	1.22688
GSE24634_TREG_VS_TCONV_POST_DAY7_IL4_CONVERSION_G03_vs_G02	1.5836	1.0601	1.1566	1.0178	1.13012	1.19578	1.01237	1.52492	1.57584	1.41599	1.38414	1.15614	1.33114	1.18373	0.927619	1.51701
RUNX1_AND_FOXP3_CONTROL_DEVELOPMENT_OF_TREGS_REACTOME_G03_vs_G02	1.31571	1.40024	1.58988	0.873108	1.02594	1.00551	0.969166	1.20071	1.51864	1.29119	1.35689	1.36496	1.26485	1.01202	0.39879	1.22124
GSE24634_NAIVE_CD4_TCELL_VS_DAY10_IL4_CONV_TREG_G05_vs_G02	1.19424	0.941779	1.16333	1.03614	1.11562	1.14107	1.24959	1.0963	1.13637	1.08893	1.08653	1.11686	1.1575	1.15929	0.956971	1.17377
GSE24634_NAIVE_CD4_TCELL_VS_DAY3_IL4_CONV_TREG_G05_vs_G02	1.37521	1.11021	1.16596	1.19437	1.29135	1.27917	1.29667	1.24691	1.29048	1.38205	1.30771	1.35621	1.18526	1.16246	0.995822	1.2342
GSE24634_NAIVE_CD4_TCELL_VS_DAY5_IL4_CONV_TREG_G05_vs_G02	1.27305	1.14443	1.19421	1.15081	1.23901	1.34436	1.25294	1.25803	1.07632	1.16097	1.20595	1.20403	1.17857	1.1807	0.928301	1.20667
GSE24634_NAIVE_CD4_TCELL_VS_DAY7_IL4_CONV_TREG_G05_vs_G02	1.35259	1.0994	1.24929	1.21233	1.18195	1.28873	1.25269	1.29942	1.29632	1.25112	1.27282	1.23032	1.27018	1.20275	0.873021	1.31644
GSE24634_TREG_VS_TCONV_POST_DAY10_IL4_CONVERSION_G05_vs_G02	1.47537	1.21176	1.30938	1.36429	1.28587	1.3397	1.403	1.39774	1.54641	1.28653	1.34599	1.3157	1.31972	1.25316	0.892482	1.47825
GSE24634_TREG_VS_TCONV_POST_DAY3_IL4_CONVERSION_G05_vs_G02	1.10424	1.04355	1.17055	1.14639	1.02335	1.24415	1.2585	1.11652	1.00446	1.11846	1.09669	1.1237	1.21075	1.1952	1.00896	1.1851
GSE24634_TREG_VS_TCONV_POST_DAY5_IL4_CONVERSION_G05_vs_G02	1.14661	0.962867	1.18151	1.01913	1.01288	1.22248	1.04207	1.14351	1.1567	1.09764	1.13839	1.02342	1.11044	1.10815	0.935866	1.16226
GSE24634_TREG_VS_TCONV_POST_DAY7_IL4_CONVERSION_G05_vs_G02	1.60082	0.765875	1.16256	1.11913	0.868864	1.19268	1.12759	1.3599	1.5588	1.34781	1.34911	1.20344	1.08214	0.896666	0.878919	1.50897
RUNX1_AND_FOXP3_CONTROL_DEVELOPMENT_OF_TREGS_REACTOME_G05_vs_G02	1.74217	1.22324	0.897231	0.931252	1.37941	1.33277	1.28093	1.34655	1.69541	1.52547	1.5813	1.40763	1.0652	1.03465	1.46252	1.58262

[truncated: 27 more sheets: Figure 4c, Figure 5, Table 1 Proteins, Table 1 Results, Supplementary Figure 1a, Supplementary Figure 1b, Supplementary Figure 1c, Supplementary Figure 1d, Supplementary Figure 1e, Supplementary Figure 1f, Supplementary Figure 2a, Supplementary Figure 2b, Supplementary Figure 2c, Supplementary Figure 2d, Supplementary Figure 3a, Supplementary Figure 3b, Supplementary Figure 4, Supplementary Figure 5, Supplementary Figure 8a, Supplementary Figure 8b …]
